# Supplementary material for: Anaerobic Microbial Metabolism of Dichloroacetate
Source: mBio. 2021 Apr 27;12(2):e00537-21. doi: 10.1128/mBio.00537-21 (PMC8092247; doi:10.1128/mBio.00537-21)
Supplement: TABLE S1 [file mBio.00537-21-st001.xlsx]

## Sheet: Sheet1
Table S1. Taxonomy, relative abundance, and representative sequence of OTUs identified through 16S rRNA gene amplicon sequencing. Taxa with relative abundances below 1% are categorized as ‘Others’.
Taxonomy of OTUs	Relative abundance of OTUs (%)				Representative sequence (The most abundant sequence within each cluster was picked as the representative sequence for each OUT.)
	DCM	DCA-1	DCA-2	DCA-3
	DCM-grown	1st transfer with DCA	3rd transfer with DCA	6th transfer with DCA
k__Archaea;p__Euryarchaeota;c__Methanomicrobia;o__Methanomicrobiales;f__Methanospirillaceae;g__Methanospirillum	2.00656	1.12506	0.00511	0.00108	TACCGGCGGCTCGAGTGGTGGCCACTATTACTGGGCTTAAAGGGTCCGTAGCTTGATATGCAAGTCTCTTGAGAAATCCGCCAGCTTAACTGGTGGGCGTTCAGGGGAAACTGCATTTCTAGGGACCGGGAGAGGTGAGAGGTACTGCCGGGGTAGGAGTGAAATCCTGTAATCCCGGTGGGACCACCTATGGCGAAGGCATCTCACCAGAACGGGTCCGACAGTGAGGGACGAAAGCTGGGGGAGCAAACCGG
k__Bacteria;p__Bacteroidetes;c__Bacteroidia;o__Bacteroidales;f__;g__	2.88004	0.941696	3.97125	1.08117	TACGGAGGGTGCAAGCGTTATCCGGATTTATTGGGTTTAAAGGGTGCGTAGGCGGTTTGATAAGTCAGCGGTGAAATATTTCAGCTTAACTGGAAGGGTGCCGTTGATACTGTCAGGCTTGAATTTAGTTGCTGTGGGTGGAATGTGTGGTGTAGCGGTGAAATGCATAGATATCACACAGAATATCGATTGCGAAGGCAGCTCACAAAGCTAACATTGACGCTGATGCACGAAAGTGTGGGGATCAAACAGG
k__Bacteria;p__Bacteroidetes;c__Bacteroidia;o__Bacteroidales;f__BA008;g__	2.86973	3.03539	1.7586	3.06405	TACGGAGGATGCAAGCGTTATCCGGATTCATTGGGTTTAAAGGGTGCGCAGGCGGATTGGTAAGTCAGGGGTGAAATCCCACAGCTCAACTGTGGAACTGCCTTTGATACTGTCAGTCTAGAGTATAGTTGAAGTTGGCGGAATGTGTCATGTAGCGGTGAAATGCTTAGATATGACACAGAACACCGATCGCGAAGGCAGCTAGCTAAGCTATAACTGACGCTCATGCACGAAAGCGTGGGGATCAAACAGG
k__Bacteria;p__Chloroflexi;c__Anaerolineae;o__Anaerolineales;f__Anaerolinaceae;g__	1.20806	0.802876	0.0677824	0.0237841	AACGTAGGAGACGAGCGTTATCCGGATTTACTGGGCGTAAAGCGCGTGTAGGAGGCGCTACAAGTTGGATGTGAAAGCTCCCGGCTTAACTGGGAGAGGTCGTTCAAGACTGTAGGGCTAGAGTGAGGCAGAGGTAGATGGAACTCCGGGAGTAGTGGTGAAATGCGTAGATATCCGGAAGAACACCAGAGGCGAAAGCGATCTACTGGGCCTAAACTGACACTGAGACGCGAAAGCCAGGGTAGCAAACGGG
k__Bacteria;p__Firmicutes;c__Clostridia;o__Clostridiales;f__EtOH8;g__	0.348641	1.45761	1.47959	4.21009	TACGTAGGTGGCAAGCGTTGTCCGGAATTACTGGGCGTAAAGGGCGTGTAGGTGGACTGATCAGTCGGATGTGAAATATCCAGGCTTAACCTGGGGGCTGCATTCGATACGGTCAGTCTTGAGTGCAGGAGAGGGCAGTGGAATTCCCAGTGTAGCGGTGAAATGCGTAGATATTGGGAGGAACACCAGTGGCGAAGGCGGCTGCCTGGACTGTAACTGACACTGAGGCGCGAAAGCGTGGGGAGCAAACAGG
k__Bacteria;p__Firmicutes;c__Clostridia;o__Clostridiales;f__Eubacteriaceae;g__Acetobacterium	5.77226	6.0024	3.80969	0.649786	TACGTAGGGGACAAGCGTTGTCCGGATTTACTGGGCGTAAAGGGCACGCAGGCGGTTTTTTAAGTCAGATGTGAAAGGTACCGGCTCAACCGGTGACATGCATTTGAAACTGAAAGACTTGAGTATTGGAGAGGCAAGTGGAATTCCTAGTGTAGCGGTGAAATGCGTAGATATTAGGAGGAACACCGGTGGCGAAGGCGGCTTGCTGGACAAATACTGACGCTGAGGTGCGAAAGCGTGGGGAGCAAACAGG
k__Bacteria;p__Firmicutes;c__Clostridia;o__Clostridiales;f__Peptococcaceae;g__Candidatus Dichloromethanomonas	65.4236	60.1069	79.4766	85.0679	TACGTAGGGGGCAAGCGTTGTCCGGAATCATTGGGCGTAAAGGGCGCGTAGGCGGGCATATAAGTCTGATGTGAAAGTGCGGTGCTTAACACCGTAAAGCATTGGAAACTGTATGTCTTGAGGACAGGAGAGGAAAGTGGAATTCCTAGTGTAGCGGTGAAATGCGTAGATATTAGGAGGAACACCAGTGGCGAAGGCGACTTTCTGGACTGTAACTGACGCTGAGGCGCGAAAGCGTGGGGAGCGAACAGG
k__Bacteria;p__Firmicutes;c__Clostridia;o__Clostridiales;f__Veillonellaceae;g__	1.14527	1.0225	0.469828	0.310297	TACGTAGGTGGCAAGCGTTGTCCGGAATTATTGGGCGTAAAGCGCGCGCAGGTGGGATCTTAAGTCTGTTCTGAAAGTTCGGAGCTTAACTCCGTGATGGGATGGAAACTGGGATTCTTGAGTACCGGAGAGGAAAGCGGAATTCCCCGTGTAGCGGTGAAATGCGTAGATATGGGGAGGAACACCAGTGGCGAAGGCGGCTTTCTGGACGGTGTCTGACACTGAGGCGCGAAAGCCAGGGGAGCGAACGGG
k__Bacteria;p__Firmicutes;c__Clostridia;o__Clostridiales;f__[Acidaminobacteraceae];g__Acidaminobacter	0.000937	1.00075	0.000929	0	TACGTAGGGGGCAAGCGTTATCCGGAATCACTGGGCGTAAAGGGTGCGTAGGCGGCTGATCAAGCCAGGGGTGAAAGGCAATAGCTTAACTATTGTAAGCCTTTGGAACTGGTCAGCTTGAGTGCAGGAGAGGAAAGCGGAATTCCTAGTGTAGCGGTGAAATGCGTAGATATTAGGAGGAACACCCGTGGCGAAGGCGGCTTTCTGGACTGTAACTGACGCTGAGGCACGAAAGCGTGGGGAGCAAACAGG
k__Bacteria;p__Proteobacteria;c__Deltaproteobacteria;o__Desulfovibrionales;f__Desulfovibrionaceae;g__Desulfovibrio	4.09653	1.00385	0.419688	0.228128	TACGGAGGGTGCAAGCGTTAATCGGAATCACTGGGCGTAAAGCGCGCGTAGGCGGCTTTTTAAGTCGGACGTGAAAGCCCTCGGCTCAACCGGGGAATTGCGTTCGAAACTGGGAAGCTTGAGTCCTGGAGAGGGTGGCGGAATTCCGGGTGTAGGAGTGAAATCCGTAGATATCCGGAGGAACACCGGTGGCGAAGGCGGCCACCTGGACAGGTACTGACGCTGAGGCGCGAAAGCGTGGGGAGCAAACAGG
k__Bacteria;p__Proteobacteria;c__Epsilonproteobacteria;o__Campylobacterales;f__Helicobacteraceae;g__Sulfuricurvum	2.80694	3.59688	0.00789	0	TACGGAGGGTGCAAGCGTTACTCGGAATCACTGGGCGTAAAGGGTGCGTAGGCTGACTTTTAAGTCAGGCGTGAAATCCAATGGCTTAACCATTGAACTGCGCTTGAAACTGGGAGTCTAGAGTTCAGAAGGGGCAGATGGAATTAGTGGTGTAGGGGTAAAATCCGTAGATATCACTAGGAATATCAAAAGCGAAGGCGATCTGCTGGGATGATACTGACGCTGAGGCACGAAAGCGTGGGGAGCAAACAGG
k__Bacteria;p__Spirochaetes;c__Spirochaetes;o__Spirochaetales;f__Spirochaetaceae;g__Treponema	4.33833	13.9255	6.38167	4.25226	CACGTAAGGGGCGAGCGTTGTTCGGAATTATTGGGCGTAAAGGGTACGTAGGCGGTTACGCAAGCCCGGCGTGAAATCCTGCAGCTTAACTGTAGAGCTGCGCTGGGAACTGCGAAACTTGAGTCATGGAAGGGAAGTTAGAATTCCAGGTGTAGGGGTGAAATCTGTAGATATCTGGAAGAATACCGGTGGCGAAGGCGAACTTCTGGCCAATGACTGACGCTGAGGTACGAAAGTGCGGGGAGCAAACAGG
k__Bacteria;p__Synergistetes;c__Synergistia;o__Synergistales;f__Dethiosulfovibrionaceae;g__HA73	3.25492	3.33789	1.09147	0.0367599	TACGTAGGGGACGAGCGTTGTCCGGAATTACTGGGCGTAAAGGGCGCGCAGGCTGTGCTGCAAGTCAGCTGTGAAATGTCTGGGCTTAACCCGGGCATGCGGTTGAGACTGCAGTGCTGGAGTGCTGTAGAGGCAAGTGGAATTCCCAGTGTAGCGGTGAAATGCGTAGATATTGGGAAGAACACCGGTGGCGAAGGCGACTTGCTGGGCAGCAACTGACGCTGAGGCGCGAAAGCCAGGGGAGCAAACGGG
k__Bacteria;p__WPS-2;c__;o__;f__;g__	2.16214	0.558387	0.00232	0	TACGTAGGATGCAAGCGTTGTCCGGATTTACTGGGCGTAAAGAGCTCGTAGGCGGGGACGCGCGTCTCGGAGGAAATTCCAGGGCTCAACCCTGGAGCTTTCCGAGATACGGCGTCTCTTGAGGGCAGAAGAGGAGAACAGAATTCCCGGTGTAGCGGTGAAATGCGTAGATATCGGGAGGAATACCAGTGGCGAAGGCGGTTCTCTGGTCTGTCTCTGACGCTGAGGAGCGAAAGCGTGGGTAGCGAACGGG
Others	1.68604	2.08229	1.05759	1.0747
