# Supplementary material for: Anaerobic Microbial Metabolism of Dichloroacetate
Source: mBio. 2021 Apr 27;12(2):e00537-21. doi: 10.1128/mBio.00537-21 (PMC8092247; doi:10.1128/mBio.00537-21)
Supplement: TABLE S2 [file mBio.00537-21-st002.xlsx]

## Sheet: Time_Point_1 (TP1)
Table S2. Summary of proteins identified in RM cultures grown with DCA or DCM. Samples were collected immediately before the 2nd electron donor amendment (T8 = 8 days, T12 = 12 days). Approximately 95% of the initial amount of electron donor was consumed when the samples were collected. Imputed values from proteomics data processing are shown in orange color (see explanation in Materials & Method…
Proteins				MS1 Intensities with zero values (log2)						MS1 intensities with imputed values (log2)						Average MS1 intensities (log2)		Fold changes (log2)	Fold changes	Student's T-Test
LOCUS TAG	Description	Protein coverages (%)	# of peptides	DCA_T8_R1	DCA_T8_R2	DCA_T8_R3	DCM_T12_R1	DCM_T12_R2	DCM_T12_R3	DCA_T8_Rep1	DCA_T8_Rep2	DCA_T8_Rep3	DCM_T12_Rep1	DCM_T12_Rep2	DCM_T12_Rep3	DCA	DCM	Log(DCA)-Log(DCM)	2^log2FC	Sig? (p<0.05)	p-value
PROKKA_16790	No_DB_Hit hypothetical protein [] # Unknown_Taxa	45.7831	9	16.8298	17.4294	17.8429				16.8298	17.4294	17.8429	9.38289	9.84566	7.66171	17.4255	9.22096	8.20452	294.989	+	0.000319206
PROKKA_21461	UniProtKB:P0AEP7 Glyoxylate carboligase [Escherichia coli] # Proteobacteria;Gammaproteobacteria;Enterobacteriales;Enterobacteriaceae;Escherichia;Escherichia coli	68.3051	46	20.6853	20.9113	20.2887	11.6321		13.8006	20.6853	20.9113	20.2887	11.6321	9.52367	13.8006	20.6509	12.565	8.08583	271.692	+	0.00197987
PROKKA_111061	No_DB_Hit hypothetical protein [] # Unknown_Taxa	75.2747	14	18.045	18.8194	16.2884				18.045	18.8194	16.2884	9.98319	9.3501	11.4593	18.0481	10.5445	7.5036	181.472	+	0.00157471
PROKKA_18969	UniProtKB:P21950 Uptake hydrogenase small subunit precursor [unclassified_Azotobacter] # Proteobacteria;Gammaproteobacteria;Pseudomonadales;Pseudomonadaceae;Azotobacter;unclassified_Azotobacter	32.5	6	16.1388	16.6666	15.084				16.1388	16.6666	15.084	8.61051	9.49305	8.74901	16.1013	9.00535	7.09599	136.806	+	0.000202794
PROKKA_14717	UniProtKB:P23524 Glycerate 2-kinase [Escherichia coli] # Proteobacteria;Gammaproteobacteria;Enterobacteriales;Enterobacteriaceae;Escherichia;Escherichia coli	49.2147	17	16.7532	16.6202	16.3063				16.7532	16.6202	16.3063	8.19055	10.5636	8.47526	16.5718	9.49282	7.07898	135.203	+	0.000595824
PROKKA_14715	UniProtKB:P30147 Hydroxypyruvate isomerase [Escherichia coli] # Proteobacteria;Gammaproteobacteria;Enterobacteriales;Enterobacteriaceae;Escherichia;Escherichia coli	79.771	29	19.3317	19.675	18.5523	13.3499	11.8429	14.5292	19.3317	19.675	18.5523	13.3499	11.8429	14.5292	19.2583	13.6195	5.6388	49.8252	+	0.00215362
PROKKA_25726	UniProtKB:Q58718 DNA double-strand break repair Rad50 ATPase [Methanocaldococcus jannaschii] # Euryarchaeota;Methanococci;Methanococcales;Methanocaldococcaceae;Methanocaldococcus;Methanocaldococcus jannaschii	33.4842	7	15.1906	15.1854	14.9338				15.1906	15.1854	14.9338	8.56717	10.6323	7.90335	15.1081	9.52222	5.58593	48.0321	+	0.00182755
PROKKA_14419	UniProtKB:P20580 Anthranilate synthase component 1 [Pseudomonas aeruginosa] # Proteobacteria;Gammaproteobacteria;Pseudomonadales;Pseudomonadaceae;Pseudomonas;Pseudomonas aeruginosa	21.0526	6	15.0675	14.3526	14.431				15.0675	14.3526	14.431	9.43054	9.68973	7.94275	14.6541	9.19798	5.4561	43.8985	+	0.000687177
PROKKA_14716	UniProtKB:P0ABQ2 2-hydroxy-3-oxopropionate reductase [Escherichia coli] # Proteobacteria;Gammaproteobacteria;Enterobacteriales;Enterobacteriaceae;Escherichia;Escherichia coli	95.6229	36	22.5754	23.2932	22.1193	17.4943	16.6074	17.7805	22.5754	23.2932	22.1193	17.4943	16.6074	17.7805	22.7447	17.3741	5.37063	41.3733	+	0.000398509
PROKKA_14580	UniProtKB:Q58033 N5-carboxyaminoimidazole ribonucleotide mutase [Methanocaldococcus jannaschii] # Euryarchaeota;Methanococci;Methanococcales;Methanocaldococcaceae;Methanocaldococcus;Methanocaldococcus jannaschii	8.4	3	18.0119	17.8422	12.2863			13.474	18.0119	17.8422	12.2863	9.28545	10.5518	13.474	17.3589	12.1361	5.22287	37.3456		0.0932704
PROKKA_38391	UniProtKB:Q02114 N-acetylmuramoyl-L-alanine amidase LytC precursor [Bacillus subtilis] # Firmicutes;Bacilli;Bacillales;Bacillaceae;Bacillus;Bacillus subtilis	60.6335	41	16.7935	17.3198	16.6692	11.4701	11.7951	12.1426	16.7935	17.3198	16.6692	11.4701	11.7951	12.1426	16.956	11.8287	5.12732	34.9524	+	5.1184e-05
PROKKA_18970	UniProtKB:P18188 Periplasmic [NiFe] hydrogenase large subunit precursor [unclassified_Desulfovibrio] # Proteobacteria;Deltaproteobacteria;Desulfovibrionales;Desulfovibrionaceae;Desulfovibrio;unclassified_Desulfovibrio	33.652	13	15.4595	15.7835	14.6722				15.4595	15.7835	14.6722	8.75513	11.4905	8.68507	15.376	10.2765	5.09946	34.284	+	0.00447294
PROKKA_14441	CLUSTERS:PRK05974 phosphoribosylformylglycinamidine synthase subunit PurS [] # Unknown_Taxa	38.2716	4	16.3718	17.6861	14.0287	12.6771			16.3718	17.6861	14.0287	12.6771	10.6024	10.1231	16.6681	11.5854	5.08263	33.8863	+	0.0209966
PROKKA_18981	UniProtKB:P52599 putative multidrug resistance protein EmrK [Escherichia coli] # Proteobacteria;Gammaproteobacteria;Enterobacteriales;Enterobacteriaceae;Escherichia;Escherichia coli	55.7143	6	16.0416	16.5562	15.8676	12.1589			16.0416	16.5562	15.8676	12.1589	10.9235	8.5205	16.1856	11.1637	5.02191	32.4897	+	0.00666947
PROKKA_84406	UniProtKB:P13794 Outer membrane porin F precursor [Pseudomonas aeruginosa] # Proteobacteria;Gammaproteobacteria;Pseudomonadales;Pseudomonadaceae;Pseudomonas;Pseudomonas aeruginosa	38.0403	14	15.0885	15.1632	13.4923				15.0885	15.1632	13.4923	9.79161	10.1678	9.05694	14.7569	9.74214	5.01472	32.3281	+	0.00150841
PROKKA_14237	UniProtKB:P60611 Sensory transduction protein LytR [Staphylococcus aureus] # Firmicutes;Bacilli;Bacillales;Staphylococcaceae;Staphylococcus;Staphylococcus aureus	20.8661	4	17.6448	11.6195				11.6181	17.6448	11.6195	9.33818	11.46	9.08814	11.6181	16.0863	11.0823	5.00399	32.0885		0.457157
PROKKA_34377	UniProtKB:P74070 Elongation factor Ts [Synechocystis sp. PCC 6803] # Cyanobacteria;unclassified_Synechocystis sp. PCC 6803;Chroococcales;unclassified_Synechocystis sp. PCC 6803;Synechocystis;Synechocystis sp. PCC 6803	86.3014	28	23.6768	23.6714	18.9465	16.6059	15.6955	19.4242	23.6768	23.6714	18.9465	16.6059	15.6955	19.4242	23.1161	18.1228	4.9933	31.8517		0.0660478
PROKKA_57160	UniProtKB:P04174 Dihydrofolate reductase [unclassified_Neisseria] # Proteobacteria;Betaproteobacteria;Neisseriales;Neisseriaceae;Neisseria;unclassified_Neisseria	21.7391	3	17.1082	15.5501				11.6618	17.1082	15.5501	11.0526	11.1563	9.28907	11.6618	15.9611	11.0009	4.9602	31.1294		0.118816
PROKKA_19063	Pfam:PF03486.8 -like protein [] # Unknown_Taxa	12.8079	3	15.5873	10.735					15.5873	10.735	9.19929	9.11959	9.33734	9.24296	14.068	9.23604	4.83195	28.4814		0.2473
PROKKA_21458	No_DB_Hit hypothetical protein [] # Unknown_Taxa	21.9101	3	11.8621	15.6434	13.7555				11.8621	15.6434	13.7555	9.86392	9.93728	9.08154	14.4838	9.67598	4.80784	28.0095	+	0.0214597
PROKKA_17966	UniProtKB:Q9XDN5 Phosphate propanoyltransferase [Salmonella enterica] # Proteobacteria;Gammaproteobacteria;Enterobacteriales;Enterobacteriaceae;Salmonella;Salmonella enterica	43.5233	6	16.0082	15.1129	15.5162			11.5639	16.0082	15.1129	15.5162	8.87221	10.8229	11.5639	15.5923	10.7889	4.80346	27.9245	+	0.003704
PROKKA_18003	UniProtKB:O34411 Histidinol-phosphatase [Bacillus subtilis] # Firmicutes;Bacilli;Bacillales;Bacillaceae;Bacillus;Bacillus subtilis	16.996	2	14.2652	14.5767					14.2652	14.5767	10.488	7.89448	9.98871	8.7733	13.8906	9.13913	4.75145	26.9358	+	0.0433153
PROKKA_14708	UniProtKB:O31698 CBS domain-containing protein YkuL [Bacillus subtilis] # Firmicutes;Bacilli;Bacillales;Bacillaceae;Bacillus;Bacillus subtilis	28.4672	2	15.5884	17.2007	16.6407	13.1762			15.5884	17.2007	16.6407	13.1762	10.8355	8.28093	16.6196	11.8911	4.72852	26.5111	+	0.0185783
PROKKA_112678	UniProtKB:Q9KWW9 Flagellar filament 30.7 kDa core protein [unclassified_Treponema] # Spirochaetes;Spirochaetia;Spirochaetales;Spirochaetaceae;Treponema;unclassified_Treponema	38.2456	7	14.0772	14.4907	12.2034				14.0772	14.4907	12.2034	9.95361	8.75192	8.5968	13.8734	9.23671	4.63668	24.876	+	0.00551261
PROKKA_25757	Pfam:PF05065.7 Phage capsid family protein [] # Unknown_Taxa	25.9346	7	15.4143	15.5504	14.7483			11.006	15.4143	15.5504	14.7483	9.70817	11.1852	11.006	15.2778	10.7653	4.51251	22.8245	+	0.000946968
PROKKA_34376	UniProtKB:Q831V1 Uridylate kinase [Enterococcus faecalis] # Firmicutes;Bacilli;Lactobacillales;Enterococcaceae;Enterococcus;Enterococcus faecalis	42.9167	9	16.8148	16.017	14.6118			12.7885	16.8148	16.017	14.6118	10.1551	9.82082	12.7885	16.0717	11.5698	4.50195	22.6581	+	0.012655
PROKKA_19924	No_DB_Hit hypothetical protein [] # Unknown_Taxa	7.47664	2	14.0787	14.6559	13.2831				14.0787	14.6559	13.2831	9.3816	9.98825	9.45781	14.1111	9.63537	4.47569	22.2493	+	0.000570333
PROKKA_14723	UniProtKB:Q60AX2 Bacteriohemerythrin [Methylococcus capsulatus] # Proteobacteria;Gammaproteobacteria;Methylococcales;Methylococcaceae;Methylococcus;Methylococcus capsulatus	26.5152	3		15.6559	15.2045			11.5352	10.9248	15.6559	15.2045	8.81218	9.68562	11.5352	14.8939	10.4652	4.42869	21.5361		0.0835115
PROKKA_18959	UniProtKB:D5AQY6 Nickel import ATP-binding protein NikO [Rhodobacter capsulatus] # Proteobacteria;Alphaproteobacteria;Rhodobacterales;Rhodobacteraceae;Rhodobacter;Rhodobacter capsulatus	16.7939	2	14.5997		11.9364				14.5997	10.2317	11.9364	8.73211	9.27449	8.53766	13.2853	8.88279	4.40252	21.149		0.0574753
PROKKA_14714	UniProtKB:P76114 HTH-type transcriptional regulator McbR [Escherichia coli] # Proteobacteria;Gammaproteobacteria;Enterobacteriales;Enterobacteriaceae;Escherichia;Escherichia coli	33.8028	6	16.0507	14.5634	16.1327			12.2419	16.0507	14.5634	16.1327	10.1651	10.9111	12.2419	15.7379	11.3659	4.37199	20.7063	+	0.00485252
PROKKA_68898	UniProtKB:Q3JY79 Adenosylhomocysteinase [Burkholderia pseudomallei] # Proteobacteria;Betaproteobacteria;Burkholderiales;Burkholderiaceae;Burkholderia;Burkholderia pseudomallei	29.8077	10	15.0205	14.6638	12.6674			9.8633	15.0205	14.6638	12.6674	10.0559	10.2743	9.8633	14.4186	10.0743	4.34433	20.313	+	0.00545666
PROKKA_91289	UniProtKB:Q56336 Cytoplasmic filament protein A [Treponema pallidum] # Spirochaetes;Spirochaetia;Spirochaetales;Spirochaetaceae;Treponema;Treponema pallidum	19.5369	11	13.2891	14.7555	13.9371				13.2891	14.7555	13.9371	8.70511	10.8111	8.88634	14.1184	9.80694	4.31142	19.8549	+	0.00472859
PROKKA_25742	No_DB_Hit hypothetical protein [] # Unknown_Taxa	17.2131	2	14.0862	15.1462					14.0862	15.1462	10.2268	9.82687	10.5586	8.86952	14.1583	9.90895	4.24939	19.0193		0.0965972
PROKKA_14241	UniProtKB:P05847 L(+)-tartrate dehydratase subunit alpha [Escherichia coli] # Proteobacteria;Gammaproteobacteria;Enterobacteriales;Enterobacteriaceae;Escherichia;Escherichia coli	39.9306	10	15.5588	16.5375	15.7062			13.2647	15.5588	16.5375	15.7062	9.10123	9.17919	13.2647	16.0018	11.8364	4.16539	17.9435	+	0.0183365
PROKKA_19985	UniProtKB:Q65G33 Acetoin utilization protein AcuA [Bacillus licheniformis] # Firmicutes;Bacilli;Bacillales;Bacillaceae;Bacillus;Bacillus licheniformis	14.5631	2		14.6	11.9864				11.2396	14.6	11.9864	8.58368	10.3113	7.41059	13.3493	9.24825	4.10108	17.1612	+	0.0439009
PROKKA_14418	UniProtKB:P26922 Anthranilate synthase component 2 [unclassified_Azospirillum] # Proteobacteria;Alphaproteobacteria;Rhodospirillales;Rhodospirillaceae;Azospirillum;unclassified_Azospirillum	36.2694	3	14.0818	15.0671	15.1289			11.115	14.0818	15.0671	15.1289	8.30334	11.3286	11.115	14.832	10.7329	4.09907	17.1374	+	0.011968
PROKKA_17985	UniProtKB:Q5L0X5 Cell division protein DivIB [Geobacillus kaustophilus] # Firmicutes;Bacilli;Bacillales;Bacillaceae;Geobacillus;Geobacillus kaustophilus	11.157	2	14.0634	13.6037	13.5393				14.0634	13.6037	13.5393	9.67975	10.109	9.0134	13.755	9.66847	4.08648	16.9885	+	0.000324164
PROKKA_42037	UniProtKB:Q92MH1 Argininosuccinate lyase 1 [Sinorhizobium meliloti] # Proteobacteria;Alphaproteobacteria;Rhizobiales;Rhizobiaceae;Sinorhizobium;Sinorhizobium meliloti	20.4741	8	14.5732	14.5042	13.4463			10.5312	14.5732	14.5042	13.4463	9.08773	10.5885	10.5312	14.258	10.2142	4.0438	16.4932	+	0.00256418
PROKKA_18960	UniProtKB:P80874 General stress protein 69 [Bacillus subtilis] # Firmicutes;Bacilli;Bacillales;Bacillaceae;Bacillus;Bacillus subtilis	20.6587	4	13.3878	13.1272	13.0706				13.3878	13.1272	13.0706	9.30118	10.0267	6.06672	13.2019	9.18075	4.02118	16.2367	+	0.0179368
PROKKA_82629	UniProtKB:Q58483 Iron-sulfur flavoprotein [Methanocaldococcus jannaschii] # Euryarchaeota;Methanococci;Methanococcales;Methanocaldococcaceae;Methanocaldococcus;Methanocaldococcus jannaschii	5.22651	2	13.0711	14.3481					13.0711	14.3481	10.5485	9.40871	10.09	7.91356	13.3331	9.38852	3.94456	15.3968		0.0523639
PROKKA_120428	UniProtKB:O34313 Trifunctional nucleotide phosphoesterase protein YfkN precursor [Bacillus subtilis] # Firmicutes;Bacilli;Bacillales;Bacillaceae;Bacillus;Bacillus subtilis	30.2326	10	13.9313	13.579	15.1421				13.9313	13.579	15.1421	10.0561	11.3077	9.2368	14.3813	10.4522	3.92908	15.2325	+	0.00631896
PROKKA_14360	UniProtKB:P00960 Glycine--tRNA ligase alpha subunit [Escherichia coli] # Proteobacteria;Gammaproteobacteria;Enterobacteriales;Enterobacteriaceae;Escherichia;Escherichia coli	27.6451	5	13.4303	14.3162	12.8568				13.4303	14.3162	12.8568	9.7731	10.1929	9.01167	13.6609	9.73788	3.92299	15.1683	+	0.0021022
PROKKA_20630	UniProtKB:P42425 Lon protease 2 [Bacillus subtilis] # Firmicutes;Bacilli;Bacillales;Bacillaceae;Bacillus;Bacillus subtilis	35.6467	13	16.0814	15.6587	16.204			13.3449	16.0814	15.6587	16.204	10.7031	9.82131	13.3449	15.9996	12.0786	3.92103	15.1478	+	0.0118862
PROKKA_20614	UniProtKB:Q97QD4 Ribosomal RNA small subunit methyltransferase G [Streptococcus pneumoniae] # Firmicutes;Bacilli;Lactobacillales;Streptococcaceae;Streptococcus;Streptococcus pneumoniae	23.7354	4	14.1104		13.8221				14.1104	9.1622	13.8221	8.61778	9.67286	9.90119	13.4139	9.49539	3.91856	15.1218		0.146766
PROKKA_25734	No_DB_Hit hypothetical protein [] # Unknown_Taxa	35.3535	2	15.0436						15.0436	8.33462	10.5011	9.88937	9.77026	9.39421	13.5324	9.6996	3.83282	14.2493		0.462668
PROKKA_121291	UniProtKB:Q46506 NADP-reducing hydrogenase subunit HndB [unclassified_Desulfovibrio] # Proteobacteria;Deltaproteobacteria;Desulfovibrionales;Desulfovibrionaceae;Desulfovibrio;unclassified_Desulfovibrio	16.5414	2	13.4696	13.5617	14.356				13.4696	13.5617	14.356	10.7228	10.015	8.64661	13.8535	10.0249	3.82857	14.2074	+	0.00397621
PROKKA_34426	UniProtKB:P71018 Phosphate acyltransferase [Bacillus subtilis] # Firmicutes;Bacilli;Bacillales;Bacillaceae;Bacillus;Bacillus subtilis	40.8408	10	17.2339	16.6672	16.5996	13.1369	13.7979	11.0559	17.2339	16.6672	16.5996	13.1369	13.7979	11.0559	16.8627	13.0464	3.81633	14.0874	+	0.00801969
PROKKA_14277	UniProtKB:P38424 putative GTP-binding protein EngB [Bacillus subtilis] # Firmicutes;Bacilli;Bacillales;Bacillaceae;Bacillus;Bacillus subtilis	7.38916	2	13.5665	14.0601	13.1812				13.5665	14.0601	13.1812	9.59239	10.7077	8.23197	13.6476	9.83764	3.81001	14.0258	+	0.00574504
PROKKA_38418	UniProtKB:G3XD94 UDP-N-acetyl-D-glucosamine 6-dehydrogenase [Pseudomonas aeruginosa] # Proteobacteria;Gammaproteobacteria;Pseudomonadales;Pseudomonadaceae;Pseudomonas;Pseudomonas aeruginosa	56.6372	21	18.6019	17.907	18.0424		13.7696	15.6719	18.6019	17.907	18.0424	8.31616	13.7696	15.6719	18.2162	14.4359	3.78037	13.7405		0.0648239
PROKKA_112432	UniProtKB:Q58483 Iron-sulfur flavoprotein [Methanocaldococcus jannaschii] # Euryarchaeota;Methanococci;Methanococcales;Methanocaldococcaceae;Methanocaldococcus;Methanocaldococcus jannaschii	5.22651	2	13.0636	14.3405					13.0636	14.3405	10.4771	10.0082	9.96889	7.89713	13.3225	9.56375	3.75874	13.5361		0.0666359
PROKKA_33329	UniProtKB:Q58483 Iron-sulfur flavoprotein [Methanocaldococcus jannaschii] # Euryarchaeota;Methanococci;Methanococcales;Methanocaldococcaceae;Methanocaldococcus;Methanocaldococcus jannaschii	5.22651	2	13.0711	14.3481					13.0711	14.3481	9.62349	9.52432	10.3596	7.63189	13.2997	9.54985	3.74982	13.4526		0.122438
PROKKA_18948	UniProtKB:P25126 Succinyl-CoA ligase [ADP-forming] subunit beta [unclassified_Thermus] # Deinococcus-Thermus;Deinococci;Thermales;Thermaceae;Thermus;unclassified_Thermus	64.4706	45	21.2076	21.2892	19.4809	15.7791	14.5715	18.4031	21.2076	21.2892	19.4809	15.7791	14.5715	18.4031	20.8616	17.1197	3.74195	13.3795	+	0.0259139
PROKKA_14357	UniProtKB:P42182 GTPase Era [Bacillus subtilis] # Firmicutes;Bacilli;Bacillales;Bacillaceae;Bacillus;Bacillus subtilis	22.623	6	13.2911	13.7691	13.5953				13.2911	13.7691	13.5953	10.0071	10.4595	8.31345	13.5651	9.843	3.72213	13.1969	+	0.00406141
PROKKA_18982	UniProtKB:P37973 Nickel and cobalt resistance protein CnrB [Cupriavidus metallidurans] # Proteobacteria;Betaproteobacteria;Burkholderiales;Burkholderiaceae;Cupriavidus;Cupriavidus metallidurans	55.9229	21	15.2087	16.521	15.5438			13.6143	15.2087	16.521	15.5438	8.93637	9.34375	13.6143	15.8701	12.1548	3.71527	13.1343	+	0.0295493
PROKKA_25758	No_DB_Hit hypothetical protein [] # Unknown_Taxa	29.0735	4	13.9953	15.5428	15.7173			12.1742	13.9953	15.5428	15.7173	10.1232	11.7207	12.1742	15.2627	11.5686	3.69415	12.9434	+	0.0106481
PROKKA_21532	UniProtKB:P0A8D0 Transcriptional repressor NrdR [Escherichia coli] # Proteobacteria;Gammaproteobacteria;Enterobacteriales;Enterobacteriaceae;Escherichia;Escherichia coli	7.18954	2		14.3175	14.3689				9.62317	14.3175	14.3689	10.4805	10.0809	9.70763	13.7856	10.1241	3.66148	12.6537		0.166969
PROKKA_17955	UniProtKB:P25996 Dihydroorotate dehydrogenase B (NAD(+)), catalytic subunit [Bacillus subtilis] # Firmicutes;Bacilli;Bacillales;Bacillaceae;Bacillus;Bacillus subtilis	18.241	3		13.552	14.0089				10.16	13.552	14.0089	9.27716	10.5435	7.91842	13.2703	9.61646	3.65383	12.5867		0.0807087
PROKKA_63436	UniProtKB:Q9L9F3 8-demethylnovobiocic acid C(8)-methyltransferase [unclassified_Streptomyces] # Actinobacteria;Actinobacteria;Actinomycetales;Streptomycetaceae;Streptomyces;unclassified_Streptomyces	11.4754	2	13.9353	14.2875	13.5341				13.9353	14.2875	13.5341	10.265	10.9201	9.24768	13.9514	10.2977	3.65374	12.5859	+	0.00209851
PROKKA_14691	UniProtKB:P0AEZ1 5,10-methylenetetrahydrofolate reductase [Escherichia coli] # Proteobacteria;Gammaproteobacteria;Enterobacteriales;Enterobacteriaceae;Escherichia;Escherichia coli	46.1279	13	18.1933	18.2073	17.5878	14.3124	13.067	15.1117	18.1933	18.2073	17.5878	14.3124	13.067	15.1117	18.0236	14.3883	3.63526	12.4257	+	0.00366919
PROKKA_21495	UniProtKB:Q9WZY3 Homoserine O-succinyltransferase [Thermotoga maritima] # Thermotogae;Thermotogae;Thermotogales;Thermotogaceae;Thermotoga;Thermotoga maritima	20.3883	5	15.059	15.6252	13.7321			12.5708	15.059	15.6252	13.7321	9.57127	10.1144	12.5708	14.9997	11.3724	3.62736	12.3579	+	0.0198884
PROKKA_17946	UniProtKB:Q5HGM3 Guanylate kinase [Staphylococcus aureus] # Firmicutes;Bacilli;Bacillales;Staphylococcaceae;Staphylococcus;Staphylococcus aureus	18.408	3	11.9736	13.7659	12.7614				11.9736	13.7659	12.7614	9.4939	10.0475	7.98165	13.0186	9.40377	3.61484	12.2511	+	0.0105108
PROKKA_17944	UniProtKB:P0ABQ0 Coenzyme A biosynthesis bifunctional protein CoaBC [Escherichia coli] # Proteobacteria;Gammaproteobacteria;Enterobacteriales;Enterobacteriaceae;Escherichia;Escherichia coli	30.5	7	12.603	14.3041	13.6733			10.5376	12.603	14.3041	13.6733	9.83969	9.75511	10.5376	13.6851	10.0887	3.59639	12.0954	+	0.00329132
PROKKA_20679	CLUSTERS:PRK10579 hypothetical protein [] # Unknown_Taxa	31.1828	4	15.9042	16.3189	12.2743			13.319	15.9042	16.3189	12.2743	10.1263	9.89638	13.319	15.5905	12.0002	3.59031	12.0446		0.0931851
PROKKA_20612	UniProtKB:Q8YN91 tRNA modification GTPase MnmE [unclassified_Nostoc] # Cyanobacteria;unclassified_Nostoc;Nostocales;Nostocaceae;Nostoc;unclassified_Nostoc	35.8696	10	15.4617	16.2314	15.3741		11.1619	13.4165	15.4617	16.2314	15.3741	9.19389	11.1619	13.4165	15.7431	12.1685	3.57453	11.9135	+	0.0238942
PROKKA_18949	No_DB_Hit hypothetical protein [] # Unknown_Taxa	77.3196	13	23.5487	23.4283	22.0815	18.4983	18.3232	20.691	23.5487	23.4283	22.0815	18.4983	18.3232	20.691	23.1538	19.6043	3.54952	11.7088	+	0.0126552
PROKKA_14751	HAMAP:MF_01522 Low affinity potassium transport system protein kup [] # Unknown_Taxa	5.625	3	12.0732	13.4105	15.2705	6.74668	11.6568	10.4499	12.0732	13.4105	15.2705	6.74668	11.6568	10.4499	14.1549	10.6242	3.53073	11.5573		0.0852975
PROKKA_14358	UniProtKB:P99102 Deoxyribose-phosphate aldolase 1 [Staphylococcus aureus] # Firmicutes;Bacilli;Bacillales;Staphylococcaceae;Staphylococcus;Staphylococcus aureus	37.0892	7	15.8171	14.3224	15.4943			13.1503	15.8171	14.3224	15.4943	8.74716	10.3575	13.1503	15.3394	11.8182	3.5212	11.4812	+	0.0308084
PROKKA_16936	UniProtKB:P67015 Aspartate--tRNA ligase [Staphylococcus aureus] # Firmicutes;Bacilli;Bacillales;Staphylococcaceae;Staphylococcus;Staphylococcus aureus	6.71429	2	14.8622						14.8622	9.13085	8.85578	9.56317	10.3746	9.27435	13.326	9.81555	3.51045	11.3959		0.574471
PROKKA_18951	UniProtKB:P17725 Citrate lyase subunit beta [unclassified_Klebsiella] # Proteobacteria;Gammaproteobacteria;Enterobacteriales;Enterobacteriaceae;Klebsiella;unclassified_Klebsiella	97.6351	48	23.6715	23.6034	23.997	19.0285	20.5724	20.6913	23.6715	23.6034	23.997	19.0285	20.5724	20.6913	23.7678	20.2677	3.50004	11.314	+	0.00263327
PROKKA_14541	No_DB_Hit hypothetical protein [] # Unknown_Taxa	22.1477	5	15.3722	14.2835	13.331	11.8985			15.3722	14.2835	13.331	11.8985	10.9802	9.28504	14.5639	11.0727	3.49116	11.2446	+	0.0202316
PROKKA_14804	UniProtKB:P60911 Histidine--tRNA ligase [unclassified_Staphylococcus] # Firmicutes;Bacilli;Bacillales;Staphylococcaceae;Staphylococcus;unclassified_Staphylococcus	29.274	8	15.306	13.6	13.7811			12.169	15.306	13.6	13.7811	8.86427	9.86331	12.169	14.447	10.9664	3.48062	11.1627	+	0.024563
PROKKA_20693	UniProtKB:P37812 ATP synthase epsilon chain [Bacillus subtilis] # Firmicutes;Bacilli;Bacillales;Bacillaceae;Bacillus;Bacillus subtilis	76.6917	6	15.9729	17.4349	16.1127		13.7005	13.7105	15.9729	17.4349	16.1127	10.3532	13.7005	13.7105	16.6679	13.1895	3.4784	11.1456	+	0.0317671
PROKKA_21514	UniProtKB:P32132 GTP-binding protein TypA/BipA [Escherichia coli] # Proteobacteria;Gammaproteobacteria;Enterobacteriales;Enterobacteriaceae;Escherichia;Escherichia coli	18.1967	11	13.6279	15.1279	14.4117			11.755	13.6279	15.1279	14.4117	10.5337	10.6951	11.755	14.5154	11.1025	3.41292	10.6511	+	0.00420473
PROKKA_20629	UniProtKB:P02417 50S ribosomal protein L9 [unclassified_Geobacillus] # Firmicutes;Bacilli;Bacillales;Bacillaceae;Geobacillus;unclassified_Geobacillus	69.5364	11	17.3478	17.8322	15.2387	12.2017		15.0837	17.3478	17.8322	15.2387	12.2017	11.026	15.0837	17.1583	13.7566	3.40174	10.5688	+	0.0491247
PROKKA_14246	UniProtKB:P28619 Ribonuclease PH [Bacillus subtilis] # Firmicutes;Bacilli;Bacillales;Bacillaceae;Bacillus;Bacillus subtilis	55.3279	11	17.1831	17.5464	16.7154	13.315	12.835	14.6372	17.1831	17.5464	16.7154	13.315	12.835	14.6372	17.1877	13.8064	3.38124	10.4197	+	0.00383467
PROKKA_19009	UniProtKB:O31852 D-gamma-glutamyl-meso-diaminopimelic acid endopeptidase CwlS precursor [Bacillus subtilis] # Firmicutes;Bacilli;Bacillales;Bacillaceae;Bacillus;Bacillus subtilis	12.2302	3	13.4504	13.9098	9.51066				13.4504	13.9098	9.51066	9.46014	10.4101	9.21398	13.1524	9.79164	3.36076	10.2728		0.146449
PROKKA_14444	UniProtKB:P00497 Amidophosphoribosyltransferase precursor [Bacillus subtilis] # Firmicutes;Bacilli;Bacillales;Bacillaceae;Bacillus;Bacillus subtilis	18.7097	6	15.8169	16.1341	14.9359	9.83785		13.6959	15.8169	16.1341	14.9359	9.83785	10.5912	13.6959	15.7116	12.3561	3.35555	10.2358	+	0.0261098
PROKKA_21465	Pfam:PF07949.6 YbbR-like protein [] # Unknown_Taxa	42.7518	11	12.9243	14.9163	13.9194	9.84171		11.5496	12.9243	14.9163	13.9194	9.84171	10.5117	11.5496	14.1407	10.8071	3.3336	10.0812	+	0.0124116
PROKKA_23060	No_DB_Hit hypothetical protein [] # Unknown_Taxa	34.3066	3	12.517	15.9363				11.9932	12.517	15.9363	7.9618	9.12512	11.1272	11.9932	14.4855	11.1615	3.32396	10.0141		0.602411
PROKKA_105258	UniProtKB:P21982 Flagellar filament outer layer protein precursor [unclassified_Spirochaeta] # Spirochaetes;Spirochaetia;Spirochaetales;Spirochaetaceae;Spirochaeta;unclassified_Spirochaeta	14.5349	3	13.996						13.996	10.5945	10.1379	9.73436	9.76197	7.77263	12.6296	9.33593	3.2937	9.80624		0.146779
PROKKA_21517	UniProtKB:P09151 2-isopropylmalate synthase [Escherichia coli] # Proteobacteria;Gammaproteobacteria;Enterobacteriales;Enterobacteriaceae;Escherichia;Escherichia coli	71.0059	33	18.8589	19.0884	18.5066	14.603	14.9462	16.4724	18.8589	19.0884	18.5066	14.603	14.9462	16.4724	18.8375	15.5842	3.25326	9.53515	+	0.00437838
PROKKA_19947	UniProtKB:Q56220 NADH-quinone oxidoreductase subunit 4 [Thermus thermophilus] # Deinococcus-Thermus;Deinococci;Thermales;Thermaceae;Thermus;Thermus thermophilus	20.9239	6		13.8189					9.53531	13.8189	9.21543	9.82962	9.60854	6.70426	12.3615	9.2247	3.13685	8.79601		0.298239
PROKKA_14291	UniProtKB:Q8Y6Y4 Cell shape-determining protein MreC precursor [Listeria monocytogenes] # Firmicutes;Bacilli;Bacillales;Listeriaceae;Listeria;Listeria monocytogenes	25.8621	6	14.2945	14.5405	14.526			12.4877	14.2945	14.5405	14.526	9.54489	10.2599	12.4877	14.458	11.3288	3.12921	8.74956	+	0.0142963
PROKKA_22994	Pfam:PF02321.12 Outer membrane efflux protein [] # Unknown_Taxa	53.9185	14	16.0307	16.1161	14.5633			13.8457	16.0307	16.1161	14.5633	9.98649	11.6062	13.8457	15.7223	12.6176	3.10467	8.60199	+	0.037589
PROKKA_42036	UniProtKB:P59846 Argininosuccinate synthase [Thermus thermophilus] # Deinococcus-Thermus;Deinococci;Thermales;Thermaceae;Thermus;Thermus thermophilus	59.4527	23	18.9572	19.0367	18.3675	15.6144	15.137	16.2328	18.9572	19.0367	18.3675	15.6144	15.137	16.2328	18.8164	15.7314	3.08504	8.48574	+	0.00120312
PROKKA_18950	UniProtKB:Q58643 Succinyl-CoA ligase [ADP-forming] subunit alpha [Methanocaldococcus jannaschii] # Euryarchaeota;Methanococci;Methanococcales;Methanocaldococcaceae;Methanocaldococcus;Methanocaldococcus jannaschii	91.6388	27	22.3876	22.4683	20.8835	17.5462	17.0144	20.2629	22.3876	22.4683	20.8835	17.5462	17.0144	20.2629	22.0717	19.0083	3.0634	8.35942	+	0.0323074
PROKKA_25727	Pfam:PF12850.1 Calcineurin-like phosphoesterase superfamily domain protein [] # Unknown_Taxa	15.5224	3	12.1412	13.1	13.4787				12.1412	13.1	13.4787	10.796	9.65549	8.63128	13.008	9.9566	3.0514	8.29015	+	0.0123087
PROKKA_57171	UniProtKB:P65205 Putative ATP:guanido phosphotransferase [Staphylococcus aureus] # Firmicutes;Bacilli;Bacillales;Staphylococcaceae;Staphylococcus;Staphylococcus aureus	10.7649	3	14.127	12.8364	12.3699			10.6003	14.127	12.8364	12.3699	8.66321	10.7698	10.6003	13.3115	10.2698	3.04167	8.23445	+	0.0223303
PROKKA_27139	UniProtKB:P76422 Hydroxymethylpyrimidine/phosphomethylpyrimidine kinase [Escherichia coli] # Proteobacteria;Gammaproteobacteria;Enterobacteriales;Enterobacteriaceae;Escherichia;Escherichia coli	59.4796	14	17.5522	17.4278	17.2555	13.4299	14.1653	15.1862	17.5522	17.4278	17.2555	13.4299	14.1653	15.1862	17.4169	14.4402	2.97669	7.87177	+	0.00364926
PROKKA_02152	UniProtKB:P13551 Elongation factor G [unclassified_Thermus] # Deinococcus-Thermus;Deinococci;Thermales;Thermaceae;Thermus;unclassified_Thermus	4.26136	3	13.045	13.5368					13.045	13.5368	8.84684	10.3742	10.0142	8.57428	12.7591	9.83633	2.92277	7.58299		0.245861
PROKKA_38785	UniProtKB:Q7A461 50S ribosomal protein L16 [Staphylococcus aureus] # Firmicutes;Bacilli;Bacillales;Staphylococcaceae;Staphylococcus;Staphylococcus aureus	32.4503	5	16.684	17.1275	15.8362			15.2981	16.684	17.1275	15.8362	9.51351	9.44603	15.2981	16.6428	13.7634	2.8794	7.35842		0.0603085
PROKKA_80548	UniProtKB:Q9JZ44 30S ribosomal protein S1 [Neisseria meningitidis] # Proteobacteria;Betaproteobacteria;Neisseriales;Neisseriaceae;Neisseria;Neisseria meningitidis	5.70866	3		14.0107					9.15551	14.0107	9.58828	10.2869	9.08255	9.31494	12.5384	9.6608	2.87755	7.34901		0.442794
PROKKA_20682	Pfam:PF00383.1 Cytidine and deoxycytidylate deaminase zinc-binding region [] # Unknown_Taxa	20.3947	2	12.8242	12.9718					12.8242	12.9718	9.13424	8.82261	9.55587	9.96786	12.367	9.52282	2.84419	7.181		0.166449
PROKKA_14303	UniProtKB:P0A9J0 Ribonuclease G [Escherichia coli] # Proteobacteria;Gammaproteobacteria;Enterobacteriales;Enterobacteriaceae;Escherichia;Escherichia coli	12.9808	4	13.0171	12.0328	10.8223				13.0171	12.0328	10.8223	9.21489	9.98401	8.59533	12.2178	9.37628	2.84153	7.16778	+	0.0230685
PROKKA_27136	UniProtKB:Q8U192 Thiamine-phosphate synthase [Pyrococcus furiosus] # Euryarchaeota;Thermococci;Thermococcales;Thermococcaceae;Pyrococcus;Pyrococcus furiosus	29.108	5	15.2002	15.103	11.7196	11.896		12.6051	15.2002	15.103	11.7196	11.896	9.57421	12.6051	14.6328	11.8143	2.81847	7.05413		0.144914
PROKKA_51985	UniProtKB:P0A9K3 PhoH-like protein [Escherichia coli] # Proteobacteria;Gammaproteobacteria;Enterobacteriales;Enterobacteriaceae;Escherichia;Escherichia coli	15.8696	6	14.448	11.6642	12.4657			11.461	14.448	11.6642	12.4657	9.78481	9.57495	11.461	13.3467	10.5391	2.80759	7.00116		0.064345
PROKKA_85787	No_DB_Hit hypothetical protein [] # Unknown_Taxa	17.0455	2	14.954						14.954	9.86314	9.73176	11.3196	10.4937	9.67157	13.4478	10.6478	2.8	6.9644		0.597595
PROKKA_17954	UniProtKB:Q9KQT7 Orotidine 5'-phosphate decarboxylase [Vibrio cholerae] # Proteobacteria;Gammaproteobacteria;Vibrionales;Vibrionaceae;Vibrio;Vibrio cholerae	31.6017	6	13.4321	14.343	13.3019			11.8173	13.4321	14.343	13.3019	10.5586	9.84959	11.8173	13.7708	10.9753	2.79555	6.94297	+	0.0111896
PROKKA_14450	No_DB_Hit hypothetical protein [] # Unknown_Taxa	33.3333	3	12.0905	13.3253					12.0905	13.3253	9.31735	8.85536	10.5759	7.93991	12.3128	9.54116	2.77164	6.82884		0.157826
PROKKA_14428	CLUSTERS:PRK06545 prephenate dehydrogenase [] # Unknown_Taxa	37.8947	11	17.4049	16.7579	16.1911			15.6132	17.4049	16.7579	16.1911	10.0212	10.518	15.6132	16.8694	14.0986	2.77078	6.82476		0.0600796
PROKKA_14430	UniProtKB:Q3KFJ1 Chorismate synthase [Pseudomonas fluorescens] # Proteobacteria;Gammaproteobacteria;Pseudomonadales;Pseudomonadaceae;Pseudomonas;Pseudomonas fluorescens	71.6621	19	18.3224	18.0955	17.7524	15.0646	14.0792	16.1111	18.3224	18.0955	17.7524	15.0646	14.0792	16.1111	18.0755	15.3158	2.75968	6.77246	+	0.00818868
PROKKA_20712	UniProtKB:P77488 1-deoxy-D-xylulose-5-phosphate synthase [Escherichia coli] # Proteobacteria;Gammaproteobacteria;Enterobacteriales;Enterobacteriaceae;Escherichia;Escherichia coli	69.6594	14	16.4679	16.7285	17.0464	12.6757		15.3615	16.4679	16.7285	17.0464	12.6757	9.64513	15.3615	16.7671	14.0085	2.75855	6.76717		0.0651674
PROKKA_14364	UniProtKB:P22983 Pyruvate, phosphate dikinase [unclassified_Lachnoclostridium] # Firmicutes;Clostridia;Clostridiales;Lachnospiraceae;Lachnoclostridium;unclassified_Lachnoclostridium	78.1532	60	16.7738	17.0785	17.5615	12.7027	13.6475	15.5071	16.7738	17.0785	17.5615	12.7027	13.6475	15.5071	17.1749	14.4267	2.74817	6.71863	+	0.0203829
PROKKA_18952	UniProtKB:P16468 NAD-dependent malic enzyme [unclassified_Geobacillus] # Firmicutes;Bacilli;Bacillales;Bacillaceae;Geobacillus;unclassified_Geobacillus	93.0788	45	22.3885	22.7047	22.6599	19.0019	19.243	20.6799	22.3885	22.7047	22.6599	19.0019	19.243	20.6799	22.591	19.845	2.74597	6.70842	+	0.00525591
PROKKA_20688	UniProtKB:P09221 ATP synthase subunit b precursor [unclassified_Bacillus] # Firmicutes;Bacilli;Bacillales;Bacillaceae;Bacillus;unclassified_Bacillus	44.6809	13	16.522	17.2223	16.5142			15.6078	16.522	17.2223	16.5142	9.26672	9.13221	15.6078	16.7928	14.0565	2.73636	6.66386		0.0653232
PROKKA_14447	UniProtKB:Q7P0M1 Bifunctional purine biosynthesis protein PurH [Chromobacterium violaceum] # Proteobacteria;Betaproteobacteria;Neisseriales;Chromobacteriaceae;Chromobacterium;Chromobacterium violaceum	68.616	33	17.1712	16.8405	16.1626	12.299		15.4502	17.1712	16.8405	16.1626	12.299	10.0097	15.4502	16.783	14.0487	2.73428	6.65426		0.0614039
PROKKA_25724	UniProtKB:Q58718 DNA double-strand break repair Rad50 ATPase [Methanocaldococcus jannaschii] # Euryarchaeota;Methanococci;Methanococcales;Methanocaldococcaceae;Methanocaldococcus;Methanocaldococcus jannaschii	16.4927	7	15.304	14.3917	14.6301			13.3498	15.304	14.3917	14.6301	8.52579	11.1816	13.3498	14.8288	12.0957	2.7331	6.64883		0.0574275
PROKKA_56635	UniProtKB:P48212 60 kDa chaperonin [Ruminiclostridium thermocellum] # Firmicutes;Clostridia;Clostridiales;Ruminococcaceae;Ruminiclostridium;Ruminiclostridium thermocellum	17.5601	8	16.3334	17.069	12.2782	13.032	13.95	13.2589	16.3334	17.069	12.2782	13.032	13.95	13.2589	16.1948	13.4685	2.72637	6.6179		0.297412
PROKKA_42035	UniProtKB:Q51742 Ornithine carbamoyltransferase [Pyrococcus furiosus] # Euryarchaeota;Thermococci;Thermococcales;Thermococcaceae;Pyrococcus;Pyrococcus furiosus	27.619	11	15.3682	15.7742	12.2989	12.1159		13.3064	15.3682	15.7742	12.2989	12.1159	10.1787	13.3064	15.0726	12.3561	2.71648	6.57267		0.140839
PROKKA_14262	UniProtKB:Q8YRU9 Transketolase [unclassified_Nostoc] # Cyanobacteria;unclassified_Nostoc;Nostocales;Nostocaceae;Nostoc;unclassified_Nostoc	55.4348	10	17.2377	17.9331	17.9085	15.3805	14.3687	15.1456	17.2377	17.9331	17.9085	15.3805	14.3687	15.1456	17.727	15.0255	2.70146	6.5046	+	0.00201875
PROKKA_42041	UniProtKB:P39062 Acetyl-coenzyme A synthetase [Bacillus subtilis] # Firmicutes;Bacilli;Bacillales;Bacillaceae;Bacillus;Bacillus subtilis	13.9344	2	13.7924						13.7924	8.98548	10.1498	9.30722	10.4963	8.54925	12.3655	9.67511	2.6904	6.45491		0.382204
PROKKA_14347	UniProtKB:Q0K843 putative sulfoacetate transporter SauU [Cupriavidus necator] # Proteobacteria;Betaproteobacteria;Burkholderiales;Burkholderiaceae;Cupriavidus;Cupriavidus necator	8.85781	4	16.0273	15.7945				14.149	16.0273	15.7945	9.6131	9.31149	8.94142	14.149	15.3397	12.6509	2.68887	6.44806		0.325367
PROKKA_129898	No_DB_Hit hypothetical protein [] # Unknown_Taxa	8.77193	2	13.2862	12.8303	11.9772				13.2862	12.8303	11.9772	9.21199	11.0371	9.25225	12.7939	10.1051	2.68876	6.44759	+	0.0159544
PROKKA_14443	UniProtKB:Q9PNY0 Phosphoribosylformylglycinamidine synthase 2 [Campylobacter jejuni] # Proteobacteria;Epsilonproteobacteria;Campylobacterales;Campylobacteraceae;Campylobacter;Campylobacter jejuni	23.1924	11	15.5589	15.8906	15.6481	12.9967	13.4064	12.5189	15.5589	15.8906	15.6481	12.9967	13.4064	12.5189	15.7061	13.0189	2.68723	6.44075	+	0.000581643
PROKKA_23006	UniProtKB:P45740 Phosphomethylpyrimidine synthase [Bacillus subtilis] # Firmicutes;Bacilli;Bacillales;Bacillaceae;Bacillus;Bacillus subtilis	35.1039	15	15.8011	15.2005	13.5537	13.7837	10.5587		15.8011	15.2005	13.5537	13.7837	10.5587	9.95504	15.1192	12.4343	2.68498	6.43073		0.0664369
PROKKA_25678	UniProtKB:P44645 Molybdopterin adenylyltransferase [Haemophilus influenzae] # Proteobacteria;Gammaproteobacteria;Pasteurellales;Pasteurellaceae;Haemophilus;Haemophilus influenzae	24.5509	6	11.9055	12.3719	12.7809			10.192	11.9055	12.3719	12.7809	9.49223	9.33261	10.192	12.3965	9.72264	2.67383	6.38122	+	0.00184033
PROKKA_53301	UniProtKB:P99105 GMP synthase [glutamine-hydrolyzing] [Staphylococcus aureus] # Firmicutes;Bacilli;Bacillales;Staphylococcaceae;Staphylococcus;Staphylococcus aureus	33.5283	16	16.163	16.7593	16.1265	13.3404	13.7453	13.9689	16.163	16.7593	16.1265	13.3404	13.7453	13.9689	16.38	13.7078	2.67221	6.37404	+	0.000639367
PROKKA_23003	UniProtKB:O34814 Cell division ATP-binding protein FtsE [Bacillus subtilis] # Firmicutes;Bacilli;Bacillales;Bacillaceae;Bacillus;Bacillus subtilis	14.7982	3	13.9676	15.0787	13.2628		12.5501	11.2415	13.9676	15.0787	13.2628	10.1373	12.5501	11.2415	14.2986	11.6355	2.66306	6.33376	+	0.0331409
PROKKA_57164	UniProtKB:P99170 Glutamate--tRNA ligase [Staphylococcus aureus] # Firmicutes;Bacilli;Bacillales;Staphylococcaceae;Staphylococcus;Staphylococcus aureus	49.5885	21	17.6163	16.8021	17.1234	14.2665	14.4039	14.9254	17.6163	16.8021	17.1234	14.2665	14.4039	14.9254	17.2199	14.5608	2.65917	6.31669	+	0.00103479
PROKKA_39017	CLUSTERS:PRK00194 hypothetical protein [] # Unknown_Taxa	35.5556	2	14.4246	13.6753	16.729			14.3742	14.4246	13.6753	16.729	9.6489	10.4987	14.3742	15.5477	12.9345	2.61321	6.11863		0.116489
PROKKA_14416	UniProtKB:Q2YRR4 Indole-3-glycerol phosphate synthase [Brucella abortus] # Proteobacteria;Alphaproteobacteria;Rhizobiales;Brucellaceae;Brucella;Brucella abortus	35.1351	7	15.02	14.8445	15.2081	12.0688		13.5539	15.02	14.8445	15.2081	12.0688	8.6962	13.5539	15.0318	12.4458	2.58604	6.00449		0.0676596
PROKKA_43598	UniProtKB:E6ER18 Enolase [Enterococcus faecalis] # Firmicutes;Bacilli;Lactobacillales;Enterococcaceae;Enterococcus;Enterococcus faecalis	10.1852	3		12.868	12.9688				9.86538	12.868	12.9688	10.7526	9.83274	7.06635	12.4187	9.85133	2.56734	5.92714		0.14905
PROKKA_96066	UniProtKB:P12944 Periplasmic [NiFe] hydrogenase large subunit precursor [unclassified_Desulfovibrio] # Proteobacteria;Deltaproteobacteria;Desulfovibrionales;Desulfovibrionaceae;Desulfovibrio;unclassified_Desulfovibrio	11.5789	2	13.6753						13.6753	9.81258	10.635	10.1335	10.2176	8.29123	12.3417	9.77437	2.56728	5.92693		0.242215
PROKKA_20676	No_DB_Hit hypothetical protein [] # Unknown_Taxa	47.8723	5	12.7999	15.0363				12.2527	12.7999	15.0363	10.2258	8.64263	10.8336	12.2527	13.7708	11.2096	2.56119	5.90196		0.292234
PROKKA_39944	UniProtKB:Q9WYB1 Acetate kinase [Thermotoga maritima] # Thermotogae;Thermotogae;Thermotogales;Thermotogaceae;Thermotoga;Thermotoga maritima	20.6468	6	9.90843	14.1604	13.0339			11.6821	9.90843	14.1604	13.0339	9.44744	9.52666	11.6821	13.1705	10.6201	2.55034	5.85772		0.216964
PROKKA_14362	UniProtKB:O34994 Transcriptional repressor CcpN [Bacillus subtilis] # Firmicutes;Bacilli;Bacillales;Bacillaceae;Bacillus;Bacillus subtilis	18.9573	2	16.2387	16.324	16.2827	14.9332	13.1212		16.2387	16.324	16.2827	14.9332	13.1212	9.40391	16.2822	13.7339	2.54833	5.84958		0.0800743
PROKKA_38419	UniProtKB:Q0P9D4 UDP-N-acetyl-alpha-D-glucosamine C6 dehydratase [Campylobacter jejuni] # Proteobacteria;Epsilonproteobacteria;Campylobacterales;Campylobacteraceae;Campylobacter;Campylobacter jejuni	14.73	8	12.266	13.6213	12.1369			10.2032	12.266	13.6213	12.1369	9.8103	10.7337	10.2032	12.8422	10.299	2.54323	5.82891	+	0.0112371
PROKKA_14331	UniProtKB:P30727 Heat-inducible transcription repressor HrcA [Clostridium acetobutylicum] # Firmicutes;Clostridia;Clostridiales;Clostridiaceae;Clostridium;Clostridium acetobutylicum	7.97721	2	15.3121	15.1551	14.7319	12.484	13.0123	11.9898	15.3121	15.1551	14.7319	12.484	13.0123	11.9898	15.0865	12.5554	2.53113	5.78026	+	0.00168186
PROKKA_14815	UniProtKB:O53568 RNA polymerase-binding transcription factor CarD [] # Unknown_Taxa	16.0494	3	15.9309	14.3011	15.6055	12.4736	13.4684	12.5974	15.9309	14.3011	15.6055	12.4736	13.4684	12.5974	15.4308	12.9181	2.51277	5.70714	+	0.014424
PROKKA_21529	UniProtKB:P13009 Methionine synthase [Escherichia coli] # Proteobacteria;Gammaproteobacteria;Enterobacteriales;Enterobacteriaceae;Escherichia;Escherichia coli	15.6028	13	14.0786	13.8751	13.0644			12.4782	14.0786	13.8751	13.0644	8.47411	10.1154	12.4782	13.7346	11.2229	2.51167	5.7028		0.0509624
PROKKA_20716	UniProtKB:O34666 Carboxy-terminal processing protease CtpA precursor [Bacillus subtilis] # Firmicutes;Bacilli;Bacillales;Bacillaceae;Bacillus;Bacillus subtilis	29.5165	8	13.9167	13.7492	12.4454			11.7119	13.9167	13.7492	12.4454	9.43773	11.0081	11.7119	13.5023	10.9914	2.51091	5.6998	+	0.031567
PROKKA_20599	UniProtKB:Q8L1A7 Glutamine amidotransferase subunit PdxT [unclassified_Bacillus] # Firmicutes;Bacilli;Bacillales;Bacillaceae;Bacillus;unclassified_Bacillus	30.4569	4	15.4314	16.4985	15.1305	14.0751	13.6351		15.4314	16.4985	15.1305	14.0751	13.6351	8.50878	15.8125	13.3043	2.50822	5.68916		0.120142
PROKKA_21467	UniProtKB:Q81VN7 Phosphoglucosamine mutase [unclassified_Bacillus cereus group] # Firmicutes;Bacilli;Bacillales;Bacillaceae;Bacillus;unclassified_Bacillus cereus group	50	16	15.2546	16.2305	15.0466	12.2976		14.0044	15.2546	16.2305	15.0466	12.2976	12.3348	14.0044	15.608	13.116	2.49193	5.62529	+	0.0172006
PROKKA_42017	UniProtKB:Q9PIS0 N-acetyl-gamma-glutamyl-phosphate reductase [Campylobacter jejuni] # Proteobacteria;Epsilonproteobacteria;Campylobacterales;Campylobacteraceae;Campylobacter;Campylobacter jejuni	50.7331	15	17.7402	17.9716	17.384	15.4629	15.3299	14.8143	17.7402	17.9716	17.384	15.4629	15.3299	14.8143	17.7185	15.2283	2.49015	5.61836	+	0.000671626
PROKKA_27087	UniProtKB:Q9RHV9 Lysine--tRNA ligase [unclassified_Geobacillus] # Firmicutes;Bacilli;Bacillales;Bacillaceae;Geobacillus;unclassified_Geobacillus	39.8374	18	15.7393	16.2161	15.7507	11.7318	12.9722	14.4065	15.7393	16.2161	15.7507	11.7318	12.9722	14.4065	15.9197	13.4319	2.4878	5.60921	+	0.0220951
PROKKA_14814	CLUSTERS:PRK11179 DNA-binding transcriptional regulator AsnC [] # Unknown_Taxa	12.9794	4	13.538	12.9838	12.8994			11.5003	13.538	12.9838	12.8994	9.65678	10.2876	11.5003	13.1693	10.6894	2.47984	5.57835	+	0.00995914
PROKKA_38392	Pfam:PF02321.12 Outer membrane efflux protein [] # Unknown_Taxa	63.2588	25	18.7076	18.937	17.8929	11.259	13.819	17.5709	18.7076	18.937	17.8929	11.259	13.819	17.5709	18.5773	16.106	2.47123	5.54516		0.0820599
PROKKA_57159	UniProtKB:Q7A794 Putative TrmH family tRNA/rRNA methyltransferase [Staphylococcus aureus] # Firmicutes;Bacilli;Bacillales;Staphylococcaceae;Staphylococcus;Staphylococcus aureus	51.7375	11	13.8968	14.5963	14.0695			12.9357	13.8968	14.5963	14.0695	8.53536	11.1032	12.9357	14.2192	11.7601	2.45902	5.49842		0.0617055
PROKKA_20691	UniProtKB:O05432 ATP synthase gamma chain [Moorella thermoacetica] # Firmicutes;Clostridia;Thermoanaerobacterales;Thermoanaerobacteraceae;Moorella;Moorella thermoacetica	36.8794	10	17.366	18.4739	17.5629	14.7099	15.0781	16.1622	17.366	18.4739	17.5629	14.7099	15.0781	16.1622	17.8859	15.4547	2.43121	5.39344	+	0.0109256
PROKKA_24784	UniProtKB:P50849 Polyribonucleotide nucleotidyltransferase [Bacillus subtilis] # Firmicutes;Bacilli;Bacillales;Bacillaceae;Bacillus;Bacillus subtilis	4.37352	3	12.79	13.1371	10.9873	8.99493		10.5058	12.79	13.1371	10.9873	8.99493	10.4505	10.5058	12.5604	10.1308	2.42963	5.38754	+	0.0489696
PROKKA_27137	UniProtKB:O58877 Hydroxyethylthiazole kinase [Pyrococcus horikoshii] # Euryarchaeota;Thermococci;Thermococcales;Thermococcaceae;Pyrococcus;Pyrococcus horikoshii	41.3284	12	17.551	17.8216	16.8696	15.2446	14.5623	15.2207	17.551	17.8216	16.8696	15.2446	14.5623	15.2207	17.4668	15.0419	2.42489	5.36987	+	0.00263273
PROKKA_30442	UniProtKB:P21464 30S ribosomal protein S2 [Bacillus subtilis] # Firmicutes;Bacilli;Bacillales;Bacillaceae;Bacillus;Bacillus subtilis	14.9153	5	16.836	17.5857	15.0246			15.9697	16.836	17.5857	15.0246	9.11652	10.0551	15.9697	16.8197	14.4207	2.39905	5.27455		0.104216
PROKKA_23005	UniProtKB:Q9A6Q5 Phosphomethylpyrimidine synthase [Caulobacter vibrioides] # Proteobacteria;Alphaproteobacteria;Caulobacterales;Caulobacteraceae;Caulobacter;Caulobacter vibrioides	27.5701	9	14.6501	14.8308	14.1537	13.627			14.6501	14.8308	14.1537	13.627	9.20052	9.31112	14.5722	12.1752	2.39697	5.26697		0.0597744
PROKKA_32790	UniProtKB:Q58549 ADP-ribose pyrophosphatase [Methanocaldococcus jannaschii] # Euryarchaeota;Methanococci;Methanococcales;Methanocaldococcaceae;Methanocaldococcus;Methanocaldococcus jannaschii	12.9353	2		13.9231					7.87749	13.9231	8.91345	10.4338	9.72715	9.75353	12.4033	10.0103	2.393	5.25249		0.894172
PROKKA_17993	UniProtKB:Q2FZP6 UDP-N-acetylmuramoyl-L-alanyl-D-glutamate--L-lysine ligase [Staphylococcus aureus] # Firmicutes;Bacilli;Bacillales;Staphylococcaceae;Staphylococcus;Staphylococcus aureus	14.4309	5	13.5377	13.2435	13.8047			12.179	13.5377	13.2435	13.8047	9.72116	10.4116	12.179	13.5467	11.1555	2.39123	5.24606	+	0.0212164
PROKKA_14438	UniProtKB:Q9WYS7 N5-carboxyaminoimidazole ribonucleotide mutase [Thermotoga maritima] # Thermotogae;Thermotogae;Thermotogales;Thermotogaceae;Thermotoga;Thermotoga maritima	47.8788	7	16.3039	14.8633	16.1719			15.0287	16.3039	14.8633	16.1719	9.09223	10.3335	15.0287	15.9086	13.5209	2.38771	5.23325		0.0827181
PROKKA_14346	UniProtKB:Q60099 (S)-2-haloacid dehalogenase [unclassified_Xanthobacter] # Proteobacteria;Alphaproteobacteria;Rhizobiales;Xanthobacteraceae;Xanthobacter;unclassified_Xanthobacter	97.2973	33	22.863	23.1129	21.5681	19.1657	18.3214	21.467	22.863	23.1129	21.5681	19.1657	18.3214	21.467	22.6547	20.2781	2.37664	5.19328		0.0532947
PROKKA_68849	No_DB_Hit hypothetical protein [] # Unknown_Taxa	13.3333	3	12.9866		12.3599			10.5167	12.9866	10.2714	12.3599	8.50237	9.98453	10.5167	12.2496	9.88708	2.3625	5.14261		0.0963238
PROKKA_14427	UniProtKB:Q9WYH8 Phospho-2-dehydro-3-deoxyheptonate aldolase [Thermotoga maritima] # Thermotogae;Thermotogae;Thermotogales;Thermotogaceae;Thermotoga;Thermotoga maritima	66.9617	29	18.9023	19.4315	18.9689	16.5108	15.3022	17.6139	18.9023	19.4315	18.9689	16.5108	15.3022	17.6139	19.1207	16.7661	2.35458	5.11446	+	0.0188471
PROKKA_14302	No_DB_Hit hypothetical protein [] # Unknown_Taxa	6.62021	2	13.2267	13.83	11.1825	10.943			13.2267	13.83	11.1825	10.943	11.2429	9.64225	13.1073	10.7569	2.35034	5.09946		0.0853389
PROKKA_18979	UniProtKB:Q9WYC4 putative ABC transporter ATP-binding protein [Thermotoga maritima] # Thermotogae;Thermotogae;Thermotogales;Thermotogaceae;Thermotoga;Thermotoga maritima	9.53206	3		12.442				8.54369	8.46	12.442	9.66533	8.89556	8.88356	8.54369	11.1311	8.78323	2.34787	5.09073		0.298315
PROKKA_25723	No_DB_Hit hypothetical protein [] # Unknown_Taxa	59.5041	10	16.6493	16.8102	18.2778	14.7343	15.5057	14.9744	16.6493	16.8102	18.2778	14.7343	15.5057	14.9744	17.4456	15.1084	2.33723	5.0533	+	0.0184357
PROKKA_100910	UniProtKB:O31178 Transcriptional repressor PagR [unclassified_Bacillus cereus group] # Firmicutes;Bacilli;Bacillales;Bacillaceae;Bacillus;unclassified_Bacillus cereus group	27	2			13.108				7.50501	8.87494	13.108	9.49214	9.89126	7.77599	11.6257	9.29843	2.32727	5.01854		0.689637
PROKKA_39020	UniProtKB:Q4L5E3 Phenylalanine--tRNA ligase alpha subunit [Staphylococcus haemolyticus] # Firmicutes;Bacilli;Bacillales;Staphylococcaceae;Staphylococcus;Staphylococcus haemolyticus	32.5513	11	17.4452	17.1283	15.7687	14.8173	13.9018	14.9347	17.4452	17.1283	15.7687	14.8173	13.9018	14.9347	16.9413	14.6191	2.32221	5.00099	+	0.0215779
PROKKA_112240	UniProtKB:P21189 DNA polymerase II [Escherichia coli] # Proteobacteria;Gammaproteobacteria;Enterobacteriales;Enterobacteriaceae;Escherichia;Escherichia coli	2.26171	4	12.7492						12.7492	8.93089	9.96882	9.04501	8.85678	9.53624	11.4469	9.1752	2.2717	4.82892		0.292066
PROKKA_14242	UniProtKB:P0AC33 Fumarate hydratase class I, aerobic [Escherichia coli] # Proteobacteria;Gammaproteobacteria;Enterobacteriales;Enterobacteriaceae;Escherichia;Escherichia coli	38.4211	8	14.4532	15.5349	14.5041			14.118	14.4532	15.5349	14.5041	9.41453	9.98007	14.118	14.9222	12.6642	2.25799	4.78324		0.0742207
PROKKA_25721	No_DB_Hit hypothetical protein [] # Unknown_Taxa	60.119	13	18.5935	19.0506	19.3093	16.4718	15.0299	17.6666	18.5935	19.0506	19.3093	16.4718	15.0299	17.6666	19.014	16.7576	2.25642	4.77804	+	0.0304191
PROKKA_14363	UniProtKB:P54470 Putative pyruvate, phosphate dikinase regulatory protein [Bacillus subtilis] # Firmicutes;Bacilli;Bacillales;Bacillaceae;Bacillus;Bacillus subtilis	43.9114	14	16.2763	16.5427	16.1809	14.5346	13.9261	13.7261	16.2763	16.5427	16.1809	14.5346	13.9261	13.7261	16.3416	14.1046	2.23691	4.71388	+	0.00103482
PROKKA_20616	UniProtKB:Q72H91 Chromosome-partitioning protein Spo0J [Thermus thermophilus] # Deinococcus-Thermus;Deinococci;Thermales;Thermaceae;Thermus;Thermus thermophilus	40.4255	11	17.5436	17.1582	17.9392	15.2327	15.8661	14.7455	17.5436	17.1582	17.9392	15.2327	15.8661	14.7455	17.5821	15.3547	2.22741	4.68292	+	0.00457982
PROKKA_27102	No_DB_Hit hypothetical protein [] # Unknown_Taxa	48.7179	9	15.5765	15.7921	13.5374			14.5029	15.5765	15.7921	13.5374	9.57017	10.1243	14.5029	15.2573	13.0301	2.22722	4.6823		0.106226
PROKKA_25685	UniProtKB:P40881 Carbonic anhydrase precursor [unclassified_Methanosarcina] # Euryarchaeota;Methanomicrobia;Methanosarcinales;Methanosarcinaceae;Methanosarcina;unclassified_Methanosarcina	13.1429	2	13.1682	13.5066	12.4102			11.57	13.1682	13.5066	12.4102	9.04517	11.0354	11.57	13.0971	10.8835	2.21354	4.63812	+	0.0410522
PROKKA_51977	UniProtKB:P63895 4-hydroxy-tetrahydrodipicolinate reductase [Streptococcus pneumoniae] # Firmicutes;Bacilli;Lactobacillales;Streptococcaceae;Streptococcus;Streptococcus pneumoniae	8.20896	3	12.4996	13.028					12.4996	13.028	10.8336	10.2338	10.6743	9.2833	12.378	10.1722	2.20581	4.61334		0.05743
PROKKA_85800	No_DB_Hit hypothetical protein [] # Unknown_Taxa	7.97101	2	14.7537	14.7929				13.25	14.7537	14.7929	9.55211	9.71998	10.7643	13.25	14.2077	12.0043	2.20338	4.60558		0.428363
PROKKA_14793	HAMAP:MF_01464_B Protein-export membrane protein SecF [] # Unknown_Taxa	31.085	9	14.0324	17.4087	13.3245	13.2023		14.9947	14.0324	17.4087	13.3245	13.2023	10.9647	14.9947	16.032	13.8426	2.18936	4.56102		0.337696
PROKKA_20600	UniProtKB:P37527 Pyridoxal biosynthesis lyase PdxS [Bacillus subtilis] # Firmicutes;Bacilli;Bacillales;Bacillaceae;Bacillus;Bacillus subtilis	71.8644	17	17.7703	17.4296	16.6199	14.2998		16.4618	17.7703	17.4296	16.6199	14.2998	9.51079	16.4618	17.3489	15.1773	2.17165	4.50539		0.138173
PROKKA_01405	UniProtKB:Q9K706 Gluconeogenesis factor [Bacillus halodurans] # Firmicutes;Bacilli;Bacillales;Bacillaceae;Bacillus;Bacillus halodurans	2.90828	2		14.4557				11.9588	8.92061	14.4557	9.85056	9.61519	9.1776	11.9588	12.9584	10.7987	2.15966	4.46811		0.689035
PROKKA_25659	UniProtKB:Q05632 putative cobalt-precorrin-6Y C(15)-methyltransferase [decarboxylating] [Salmonella enterica] # Proteobacteria;Gammaproteobacteria;Enterobacteriales;Enterobacteriaceae;Salmonella;Salmonella enterica	28.4672	7	13.3812	13.9455	12.8353	10.9623		12.1569	13.3812	13.9455	12.8353	10.9623	10.1036	12.1569	13.4578	11.3185	2.13928	4.40541	+	0.0267591
PROKKA_17928	UniProtKB:P00888 Phospho-2-dehydro-3-deoxyheptonate aldolase, Tyr-sensitive [Escherichia coli] # Proteobacteria;Gammaproteobacteria;Enterobacteriales;Enterobacteriaceae;Escherichia;Escherichia coli	40.8163	10	15.2764	15.6216	15.1971			14.7286	15.2764	15.6216	15.1971	9.70624	10.3198	14.7286	15.3771	13.2518	2.12529	4.36292		0.0758458
PROKKA_52534	UniProtKB:B8ZKS5 Leucine--tRNA ligase [Streptococcus pneumoniae] # Firmicutes;Bacilli;Lactobacillales;Streptococcaceae;Streptococcus;Streptococcus pneumoniae	1.77936	2		13.2501		10.3472			9.79135	13.2501	8.73496	10.3472	9.31875	9.23674	11.8474	9.72821	2.11922	4.34458		0.534059
PROKKA_73006	UniProtKB:P94316 NAD-specific glutamate dehydrogenase [Bacteroides fragilis] # Bacteroidetes;Bacteroidia;Bacteroidales;Bacteroidaceae;Bacteroides;Bacteroides fragilis	7.3991	3	10.5616	13.5985	11.2775				10.5616	13.5985	11.2775	9.53872	10.8719	10.1815	12.4162	10.2988	2.11739	4.33907		0.179558
PROKKA_14737	UniProtKB:P63820 Phosphopantetheine adenylyltransferase [Staphylococcus aureus] # Firmicutes;Bacilli;Bacillales;Staphylococcaceae;Staphylococcus;Staphylococcus aureus	37.037	4	14.9628	14.9127	14.1221	13.8976			14.9628	14.9127	14.1221	13.8976	11.5258	8.7996	14.7137	12.6024	2.11133	4.3209		0.0952456
PROKKA_20725	UniProtKB:Q9K706 Gluconeogenesis factor [Bacillus halodurans] # Firmicutes;Bacilli;Bacillales;Bacillaceae;Bacillus;Bacillus halodurans	9.42982	2	13.5462	12.945	12.4981		12.1663		13.5462	12.945	12.4981	10.1175	12.1663	8.24479	13.0607	10.9683	2.09239	4.26455		0.0739196
PROKKA_19017	UniProtKB:P23966 1,4-Dihydroxy-2-naphthoyl-CoA synthase [Bacillus subtilis] # Firmicutes;Bacilli;Bacillales;Bacillaceae;Bacillus;Bacillus subtilis	58.363	12	17.9477	18.2166	17.7325	16.5194	15.4247	15.4417	17.9477	18.2166	17.7325	16.5194	15.4247	15.4417	17.9792	15.892	2.08725	4.24937	+	0.00502315
PROKKA_14707	UniProtKB:P99093 3-oxoacyl-[acyl-carrier-protein] reductase FabG [Staphylococcus aureus] # Firmicutes;Bacilli;Bacillales;Staphylococcaceae;Staphylococcus;Staphylococcus aureus	64.3725	16	18.4382	18.7698	18.0128	16.2896	15.6637	16.8689	18.4382	18.7698	18.0128	16.2896	15.6637	16.8689	18.4397	16.3564	2.08328	4.23769	+	0.00657563
PROKKA_38798	UniProtKB:P21472 30S ribosomal protein S12 [Bacillus subtilis] # Firmicutes;Bacilli;Bacillales;Bacillaceae;Bacillus;Bacillus subtilis	62.1429	11	18.6082	19.8586	19.0745	17.0103	16.9819	17.5309	18.6082	19.8586	19.0745	17.0103	16.9819	17.5309	19.2744	17.1972	2.07714	4.21971	+	0.00782003
PROKKA_42020	UniProtKB:Q9X2A5 Acetylornithine aminotransferase [Thermotoga maritima] # Thermotogae;Thermotogae;Thermotogales;Thermotogaceae;Thermotoga;Thermotoga maritima	35.8396	11	16.4567	17.0951	16.3973	14.3765	14.1681	15.1198	16.4567	17.0951	16.3973	14.3765	14.1681	15.1198	16.6858	14.6151	2.0707	4.2009	+	0.00457138
PROKKA_14342	UniProtKB:O06662 tRNA(fMet)-specific endonuclease VapC [unclassified_Shigella] # Proteobacteria;Gammaproteobacteria;Enterobacteriales;Enterobacteriaceae;Shigella;unclassified_Shigella	8.88889	2	12.5509	13.8968				12.0508	12.5509	13.8968	9.7846	8.62745	9.31796	12.0508	12.8491	10.7804	2.06871	4.19511		0.263521
PROKKA_20713	UniProtKB:O34814 Cell division ATP-binding protein FtsE [Bacillus subtilis] # Firmicutes;Bacilli;Bacillales;Bacillaceae;Bacillus;Bacillus subtilis	10.917	2	14.473	14.3455	13.4963			13.4736	14.473	14.3455	13.4963	9.89818	9.77817	13.4736	14.1652	12.1041	2.06106	4.17293		0.0709722
PROKKA_14677	UniProtKB:Q9A5I5 Response regulator PleD [Caulobacter vibrioides] # Proteobacteria;Alphaproteobacteria;Caulobacterales;Caulobacteraceae;Caulobacter;Caulobacter vibrioides	13.6778	4	12.4994	12.558	11.7002			11.1114	12.4994	12.558	11.7002	9.92752	9.03375	11.1114	12.3019	10.2724	2.02949	4.08261	+	0.0281869
PROKKA_92723	UniProtKB:P20418 Desulfoferrodoxin [Desulfovibrio vulgaris] # Proteobacteria;Deltaproteobacteria;Desulfovibrionales;Desulfovibrionaceae;Desulfovibrio;Desulfovibrio vulgaris	25.9843	2	12.3528	12.4168					12.3528	12.4168	9.39561	9.78504	10.5371	8.77876	11.8883	9.87002	2.01825	4.05092		0.205958
PROKKA_14225	UniProtKB:B7UTB4 Multidrug resistance protein MdtC [Escherichia coli] # Proteobacteria;Gammaproteobacteria;Enterobacteriales;Enterobacteriaceae;Escherichia;Escherichia coli	7.61374	7	13.0921	12.8945	11.8048			11.7431	13.0921	12.8945	11.8048	10.0861	8.78723	11.7431	12.6973	10.6902	2.00707	4.01966		0.0644919
PROKKA_22997	UniProtKB:P76397 Multidrug resistance protein MdtA precursor [Escherichia coli] # Proteobacteria;Gammaproteobacteria;Enterobacteriales;Enterobacteriaceae;Escherichia;Escherichia coli	46.9799	12	13.5722	15.0655				13.2873	13.5722	15.0655	9.70798	9.2045	10.3392	13.2873	13.9448	11.9516	1.99319	3.98115		0.411565
PROKKA_14345	UniProtKB:P94501 HTH-type transcriptional regulator GltR [Bacillus subtilis] # Firmicutes;Bacilli;Bacillales;Bacillaceae;Bacillus;Bacillus subtilis	32.2259	6	15.2187	13.1664	13.2087			13.5933	15.2187	13.1664	13.2087	9.70987	10.0865	13.5933	14.2084	12.2171	1.9913	3.97594		0.124404
PROKKA_51990	UniProtKB:P04766 Translation initiation factor IF-2 [unclassified_Geobacillus] # Firmicutes;Bacilli;Bacillales;Bacillaceae;Geobacillus;unclassified_Geobacillus	54.4429	31	16.084	16.0569	15.2933	13.7463	11.9866	14.7406	16.084	16.0569	15.2933	13.7463	11.9866	14.7406	15.8549	13.8783	1.97658	3.93559		0.0517425
PROKKA_14633	UniProtKB:Q1QWP0 (2R)-sulfolactate sulfo-lyase subunit beta [Chromohalobacter salexigens] # Proteobacteria;Gammaproteobacteria;Oceanospirillales;Halomonadaceae;Chromohalobacter;Chromohalobacter salexigens	27.9793	9	14.9167	15.9123	16.2628	11.2949	13.2058	14.9462	14.9167	15.9123	16.2628	11.2949	13.2058	14.9462	15.8006	13.8247	1.97589	3.93371		0.0869262
PROKKA_32791	No_DB_Hit hypothetical protein [] # Unknown_Taxa	53.2663	7	15.8847	17.568	14.5922	13.7534	13.7041	15.4308	15.8847	17.568	14.5922	13.7534	13.7041	15.4308	16.5076	14.5372	1.9704	3.91878		0.171023
PROKKA_14339	UniProtKB:P44956 HIT-like protein [Haemophilus influenzae] # Proteobacteria;Gammaproteobacteria;Pasteurellales;Pasteurellaceae;Haemophilus;Haemophilus influenzae	67.8261	6	15.7249	15.3116				14.4779	15.7249	15.3116	8.05255	8.63583	10.2766	14.4779	14.9521	12.993	1.95911	3.88821		0.565773
PROKKA_19002	No_DB_Hit hypothetical protein [] # Unknown_Taxa	11.4754	4	11.5186	11.568					11.5186	11.568	9.80563	8.36017	9.88893	8.94175	11.1601	9.20331	1.95675	3.88186		0.060032
PROKKA_14440	UniProtKB:Q0TTB4 Phosphoribosylaminoimidazole-succinocarboxamide synthase [Clostridium perfringens] # Firmicutes;Clostridia;Clostridiales;Clostridiaceae;Clostridium;Clostridium perfringens	47.9167	14	18.5887	18.5636	16.5261	15.0904	14.6181	17.3598	18.5887	18.5636	16.5261	15.0904	14.6181	17.3598	18.1557	16.2152	1.94051	3.8384		0.112768
PROKKA_14794	UniProtKB:D4GZ88 Ribonuclease Z [Haloferax volcanii] # Euryarchaeota;Halobacteria;Halobacteriales;Halobacteriaceae;Haloferax;Haloferax volcanii	17.0732	4	16.3101	16.4824	15.8083	15.0837		14.5549	16.3101	16.4824	15.8083	15.0837	10.257	14.5549	16.2275	14.2881	1.93936	3.83535		0.132959
PROKKA_39027	UniProtKB:O32080 Ktr system potassium uptake protein A [Bacillus subtilis] # Firmicutes;Bacilli;Bacillales;Bacillaceae;Bacillus;Bacillus subtilis	12.844	4	14.3221	14.8063	12.7576			13.4821	14.3221	14.8063	12.7576	9.99152	11.0925	13.4821	14.1897	12.2531	1.93662	3.82809		0.112116
PROKKA_34411	No_DB_Hit hypothetical protein [] # Unknown_Taxa	27.2727	4	14.7079	11.4516				12.5259	14.7079	11.4516	9.81521	8.7528	10.6811	12.5259	13.3098	11.3755	1.9343	3.82193		0.499367
PROKKA_35547	UniProtKB:Q0TTB4 Phosphoribosylaminoimidazole-succinocarboxamide synthase [Clostridium perfringens] # Firmicutes;Clostridia;Clostridiales;Clostridiaceae;Clostridium;Clostridium perfringens	8.40336	2	12.6974	12.6654	11.6793				12.6974	12.6654	11.6793	9.56666	11.585	8.9277	12.418	10.491	1.92704	3.80275		0.0555291
PROKKA_38400	UniProtKB:Q02114 N-acetylmuramoyl-L-alanine amidase LytC precursor [Bacillus subtilis] # Firmicutes;Bacilli;Bacillales;Bacillaceae;Bacillus;Bacillus subtilis	11.1111	4	15.0118	15.129	14.759	13.1593	12.8031	13.1971	15.0118	15.129	14.759	13.1593	12.8031	13.1971	14.9747	13.0638	1.91097	3.76061	+	0.00032624
PROKKA_14312	UniProtKB:Q9KD89 Ribosomal silencing factor RsfS [Bacillus halodurans] # Firmicutes;Bacilli;Bacillales;Bacillaceae;Bacillus;Bacillus halodurans	23.6842	3	15.0644	18.4288	17.2605	16.8768	13.4031	13.7326	15.0644	18.4288	17.2605	16.8768	13.4031	13.7326	17.4687	15.5586	1.91006	3.75824		0.204203
PROKKA_127276	No_DB_Hit hypothetical protein [] # Unknown_Taxa	14.2857	2	14.8042	14.5243	11.0849			13.3669	14.8042	14.5243	11.0849	10.5994	11.239	13.3669	14.1449	12.2421	1.90286	3.73954		0.300001
PROKKA_17917	UniProtKB:O26347 Phosphoribosyl-AMP cyclohydrolase [Methanothermobacter thermautotrophicus] # Euryarchaeota;Methanobacteria;Methanobacteriales;Methanobacteriaceae;Methanothermobacter;Methanothermobacter thermautotrophicus	8.67769	4		14.3346	13.372	12.3691			10.193	14.3346	13.372	12.3691	11.6349	8.18635	13.4002	11.512	1.88818	3.70168		0.349263
PROKKA_14284	UniProtKB:P15925 Folylpolyglutamate synthase [unclassified_Lactobacillus casei group] # Firmicutes;Bacilli;Lactobacillales;Lactobacillaceae;Lactobacillus;unclassified_Lactobacillus casei group	8.84956	3		12.8881	11.3841			10.3771	8.29608	12.8881	11.3841	7.98337	10.3421	10.3771	11.7824	9.90738	1.87502	3.66807		0.456995
PROKKA_14448	UniProtKB:Q92RL0 Phosphoribosylamine--glycine ligase [Sinorhizobium meliloti] # Proteobacteria;Alphaproteobacteria;Rhizobiales;Rhizobiaceae;Sinorhizobium;Sinorhizobium meliloti	26.5589	10	15.0656	15.212	14.0845	12.6863		13.8613	15.0656	15.212	14.0845	12.6863	11.5433	13.8613	14.8666	12.993	1.87352	3.66425		0.0507779
PROKKA_39029	UniProtKB:O07521 3'-5' exoribonuclease YhaM [Bacillus subtilis] # Firmicutes;Bacilli;Bacillales;Bacillaceae;Bacillus;Bacillus subtilis	17.757	4	13.4947	13.8075	13.554			13.0944	13.4947	13.8075	13.554	9.95593	9.62658	13.0944	13.6252	11.7772	1.84802	3.60006		0.0698608
PROKKA_17960	UniProtKB:P56585 Aspartate carbamoyltransferase [Pseudomonas fluorescens] # Proteobacteria;Gammaproteobacteria;Pseudomonadales;Pseudomonadaceae;Pseudomonas;Pseudomonas fluorescens	38.3387	5	15.349	15.2802	14.1616			14.5268	15.349	15.2802	14.1616	11.4656	10.478	14.5268	15.0226	13.1809	1.84167	3.58424		0.0958169
PROKKA_22977	UniProtKB:P96614 DEAD-box ATP-dependent RNA helicase CshA [Bacillus subtilis] # Firmicutes;Bacilli;Bacillales;Bacillaceae;Bacillus;Bacillus subtilis	58.9583	25	16.1178	16.6264	15.8122	13.8045	14.1398	14.9614	16.1178	16.6264	15.8122	13.8045	14.1398	14.9614	16.2252	14.3867	1.83846	3.57627	+	0.0107475
PROKKA_14445	UniProtKB:Q97TA2 Phosphoribosylformylglycinamidine cyclo-ligase [Streptococcus pneumoniae] # Firmicutes;Bacilli;Lactobacillales;Streptococcaceae;Streptococcus;Streptococcus pneumoniae	21.5339	5	15.5716	16.142	15.8947	12.0693	12.7126	15.2848	15.5716	16.142	15.8947	12.0693	12.7126	15.2848	15.8881	14.0512	1.83687	3.57234		0.0651026
PROKKA_27125	UniProtKB:P0ACM2 putative HTH-type transcriptional regulator YdfH [Escherichia coli] # Proteobacteria;Gammaproteobacteria;Enterobacteriales;Enterobacteriaceae;Escherichia;Escherichia coli	82.3009	19	19.6686	19.4802	19.9774	18.4239	17.2168	17.8003	19.6686	19.4802	19.9774	18.4239	17.2168	17.8003	19.7235	17.897	1.82641	3.54654	+	0.00738099
PROKKA_39036	UniProtKB:P18159 Phosphoglucomutase [Bacillus subtilis] # Firmicutes;Bacilli;Bacillales;Bacillaceae;Bacillus;Bacillus subtilis	11.3208	6	14.0559				10.4623	11.7076	14.0559	8.78402	9.53685	8.60738	10.4623	11.7076	12.5679	10.7441	1.82377	3.54006		0.790419
PROKKA_43556	UniProtKB:Q9R9I1 Serine protease Do-like HtrB [Bacillus subtilis] # Firmicutes;Bacilli;Bacillales;Bacillaceae;Bacillus;Bacillus subtilis	24.7166	7	13.7497	13.9724	11.4689			12.5868	13.7497	13.9724	11.4689	10.5302	10.6593	12.5868	13.4113	11.5899	1.82133	3.53407		0.157768
PROKKA_20626	UniProtKB:P66468 30S ribosomal protein S18 [Staphylococcus aureus] # Firmicutes;Bacilli;Bacillales;Staphylococcaceae;Staphylococcus;Staphylococcus aureus	42.6829	4	18.9838	16.9957	15.7275	12.8924		17.5522	18.9838	16.9957	15.7275	12.8924	10.3211	17.5522	17.839	16.0324	1.80655	3.49804		0.190859
PROKKA_18045	UniProtKB:P0A1I7 Flagellar basal-body rod protein FlgC [Salmonella enterica] # Proteobacteria;Gammaproteobacteria;Enterobacteriales;Enterobacteriaceae;Salmonella;Salmonella enterica	20.4969	2			13.8022			10.9041	9.17072	10.0099	13.8022	9.93646	10.75	10.9041	12.3711	10.5882	1.78288	3.44113		0.765853
PROKKA_120188	UniProtKB:P81288 30S ribosomal protein S4 [unclassified_Geobacillus] # Firmicutes;Bacilli;Bacillales;Bacillaceae;Geobacillus;unclassified_Geobacillus	13.6905	3	16.1474	15.8529		10.8227	12.375	14.9594	16.1474	15.8529	10.7794	10.8227	12.375	14.9594	15.4418	13.6655	1.77626	3.42536		0.507438
PROKKA_34394	UniProtKB:Q9I4V0 Nitronate monooxygenase [Pseudomonas aeruginosa] # Proteobacteria;Gammaproteobacteria;Pseudomonadales;Pseudomonadaceae;Pseudomonas;Pseudomonas aeruginosa	8.88889	2	12.3845	11.4445				9.35608	12.3845	11.4445	8.90365	8.8385	10.4627	9.35608	11.4873	9.71671	1.77061	3.41198		0.300997
PROKKA_42022	UniProtKB:P63740 Carbamoyl-phosphate synthase large chain [Staphylococcus aureus] # Firmicutes;Bacilli;Bacillales;Staphylococcaceae;Staphylococcus;Staphylococcus aureus	17.1028	13	13.2554	13.6044	12.0927			12.271	13.2554	13.6044	12.0927	10.1506	10.7642	12.271	13.1142	11.3477	1.76656	3.40242		0.0689505
PROKKA_38791	UniProtKB:P28601 50S ribosomal protein L4 [unclassified_Geobacillus] # Firmicutes;Bacilli;Bacillales;Bacillaceae;Geobacillus;unclassified_Geobacillus	76.1905	17	20.2487	20.4815	21.3029	18.8957	18.923	19.13	20.2487	20.4815	21.3029	18.8957	18.923	19.13	20.7518	18.9868	1.76502	3.39878	+	0.0066778
PROKKA_14812	UniProtKB:P77969 Delta-aminolevulinic acid dehydratase [Synechocystis sp. PCC 6803] # Cyanobacteria;unclassified_Synechocystis sp. PCC 6803;Chroococcales;unclassified_Synechocystis sp. PCC 6803;Synechocystis;Synechocystis sp. PCC 6803	12.1212	4	14.9176	14.9176	14.2681	12.7543	12.9526	13.176	14.9176	14.9176	14.2681	12.7543	12.9526	13.176	14.7318	12.9713	1.76055	3.38827	+	0.00218593
PROKKA_38415	UniProtKB:Q6T1W7 dTDP-3-amino-3,6-dideoxy-alpha-D-galactopyranose 3-N-acetyltransferase [unclassified_Aneurinibacillus] # Firmicutes;Bacilli;Bacillales;Paenibacillaceae;Aneurinibacillus;unclassified_Aneurinibacillus	25.4296	4	13.7565	14.1396	13.0618	11.6414		12.894	13.7565	14.1396	13.0618	11.6414	10.1418	12.894	13.7185	11.9581	1.76041	3.38795		0.070732
PROKKA_93990	UniProtKB:P80907 Ketoisovalerate oxidoreductase subunit VorA [Methanothermobacter marburgensis] # Euryarchaeota;Methanobacteria;Methanobacteriales;Methanobacteriaceae;Methanothermobacter;Methanothermobacter marburgensis	5.34759	2	11.4754	11.8629					11.4754	11.8629	9.95366	9.40424	10.2184	8.50687	11.2999	9.53962	1.76029	3.38766		0.0874375
PROKKA_14576	UniProtKB:P80885 Pyruvate kinase [Bacillus subtilis] # Firmicutes;Bacilli;Bacillales;Bacillaceae;Bacillus;Bacillus subtilis	53.6458	21	15.969	16.0454	15.4505	13.5128	12.9055	14.9999	15.969	16.0454	15.4505	13.5128	12.9055	14.9999	15.8448	14.0848	1.75999	3.38697	+	0.0361249
PROKKA_20625	UniProtKB:P37455 Single-stranded DNA-binding protein ssb [Bacillus subtilis] # Firmicutes;Bacilli;Bacillales;Bacillaceae;Bacillus;Bacillus subtilis	63.9706	10	18.8428	18.4868	16.8891	12.9274	16.5024	17.4946	18.8428	18.4868	16.8891	12.9274	16.5024	17.4946	18.286	16.5371	1.74889	3.36101		0.182966
PROKKA_14439	UniProtKB:P12047 Adenylosuccinate lyase [Bacillus subtilis] # Firmicutes;Bacilli;Bacillales;Bacillaceae;Bacillus;Bacillus subtilis	37.1824	12	15.0201	15.808	15.0991	14.7736		13.176	15.0201	15.808	15.0991	14.7736	9.24	13.176	15.3546	13.6237	1.73086	3.31926		0.154812
PROKKA_19010	UniProtKB:P60327 N-carbamoyl-D-amino acid hydrolase [unclassified_Agrobacterium] # Proteobacteria;Alphaproteobacteria;Rhizobiales;Rhizobiaceae;Agrobacterium;unclassified_Agrobacterium	16.2712	3	11.7877	11.5554	10.9226				11.7877	11.5554	10.9226	9.21756	9.53243	10.2604	11.4659	9.73834	1.72761	3.31178	+	0.0121611
PROKKA_19945	UniProtKB:Q56218 NADH-quinone oxidoreductase subunit 6 [Thermus thermophilus] # Deinococcus-Thermus;Deinococci;Thermales;Thermaceae;Thermus;Thermus thermophilus	13.6364	2	12.9313						12.9313	8.68472	10.8434	9.7698	10.8203	8.48532	11.7114	9.98466	1.72671	3.30971		0.465443
PROKKA_38782	UniProtKB:P04450 50S ribosomal protein L14 [unclassified_Geobacillus] # Firmicutes;Bacilli;Bacillales;Bacillaceae;Geobacillus;unclassified_Geobacillus	54.4715	12	19.6058	19.4068	18.6095	16.3328	16.6285	18.5707	19.6058	19.4068	18.6095	16.3328	16.6285	18.5707	19.2672	17.5437	1.72348	3.30233		0.0567717
PROKKA_20711	UniProtKB:P27302 Transketolase 1 [Escherichia coli] # Proteobacteria;Gammaproteobacteria;Enterobacteriales;Enterobacteriaceae;Escherichia;Escherichia coli	40.2778	11	16.7112	17.2265	17.0835	14.7484	12.9804	16.3833	16.7112	17.2265	17.0835	14.7484	12.9804	16.3833	17.023	15.3007	1.72227	3.29956		0.0815181
PROKKA_34416	UniProtKB:P37105 Signal recognition particle protein [Bacillus subtilis] # Firmicutes;Bacilli;Bacillales;Bacillaceae;Bacillus;Bacillus subtilis	31.9742	13	15.4654	15.7118	14.1476	11.5451	13.0338	14.5609	15.4654	15.7118	14.1476	11.5451	13.0338	14.5609	15.2519	13.5324	1.71958	3.29341		0.107456
PROKKA_25667	UniProtKB:Q59007 2,3-bisphosphoglycerate-independent phosphoglycerate mutase 1 [Methanocaldococcus jannaschii] # Euryarchaeota;Methanococci;Methanococcales;Methanocaldococcaceae;Methanocaldococcus;Methanocaldococcus jannaschii	7.88177	3	13.6114	11.8486				12.1205	13.6114	11.8486	10.0642	7.38173	9.34227	12.1205	12.4913	10.7783	1.71307	3.27859		0.263784
PROKKA_14805	UniProtKB:P67015 Aspartate--tRNA ligase [Staphylococcus aureus] # Firmicutes;Bacilli;Bacillales;Staphylococcaceae;Staphylococcus;Staphylococcus aureus	52.0339	29	17.8535	17.7842	17.2941	14.7671	15.831	16.6712	17.8535	17.7842	17.2941	14.7671	15.831	16.6712	17.6645	15.9547	1.7098	3.27115	+	0.030983
PROKKA_32734	UniProtKB:Q5L084 Urocanate hydratase [Geobacillus kaustophilus] # Firmicutes;Bacilli;Bacillales;Bacillaceae;Geobacillus;Geobacillus kaustophilus	19.434	7	13.6128	13.3219	12.5334	11.3308	11.2564	11.88	13.6128	13.3219	12.5334	11.3308	11.2564	11.88	13.2236	11.5169	1.70669	3.26411	+	0.0115644
PROKKA_14689	UniProtKB:Q52716 Electron transport complex protein RnfC [unclassified_Rhodobacter] # Proteobacteria;Alphaproteobacteria;Rhodobacterales;Rhodobacteraceae;Rhodobacter;unclassified_Rhodobacter	11.6173	3	12.1252	11.2465	12.1417				12.1252	11.2465	12.1417	9.61144	11.1227	9.03092	11.8938	10.2026	1.69118	3.22921	+	0.0499744
PROKKA_18942	UniProtKB:P21879 Inosine-5'-monophosphate dehydrogenase [Bacillus subtilis] # Firmicutes;Bacilli;Bacillales;Bacillaceae;Bacillus;Bacillus subtilis	69.0083	31	17.4849	17.7819	17.1428	15.1186	15.5443	16.4262	17.4849	17.7819	17.1428	15.1186	15.5443	16.4262	17.4933	15.8022	1.69105	3.22893	+	0.0142272
PROKKA_20709	HAMAP:MF_01382 Protein translocase subunit SecA [] # Unknown_Taxa	47.121	33	16.0368	16.7268	16.3216	13.1017	11.5758	16.0523	16.0368	16.7268	16.3216	13.1017	11.5758	16.0523	16.3898	14.6991	1.69065	3.22802		0.104169
PROKKA_14264	UniProtKB:Q0QLF5 2-(hydroxymethyl)glutarate dehydrogenase [unclassified_Eubacterium] # Firmicutes;Clostridia;Clostridiales;Eubacteriaceae;Eubacterium;unclassified_Eubacterium	37.2881	8	14.6482	15.7069	13.0062	11.1436		14.5167	14.6482	15.7069	13.0062	11.1436	10.4628	14.5167	14.8302	13.1418	1.68846	3.22313		0.178218
PROKKA_20009	UniProtKB:P45527 putative protease YhbU precursor [Escherichia coli] # Proteobacteria;Gammaproteobacteria;Enterobacteriales;Enterobacteriaceae;Escherichia;Escherichia coli	5.78313	3	11.8971	13.9466	12.8936		12.4772	11.1379	11.8971	13.9466	12.8936	9.03275	12.4772	11.1379	13.147	11.4647	1.6823	3.20938		0.156157
PROKKA_20005	UniProtKB:O34634 Putative Holliday junction resolvase [Bacillus subtilis] # Firmicutes;Bacilli;Bacillales;Bacillaceae;Bacillus;Bacillus subtilis	44.8529	6	11.968	16.6355	15.7345	15.0811		13.7286	11.968	16.6355	15.7345	15.0811	10.8093	13.7286	15.7058	14.0256	1.68018	3.20467		0.455579
PROKKA_14319	UniProtKB:Q5XAQ1 Putative bifunctional phosphatase/peptidyl-prolyl cis-trans isomerase [Streptococcus pyogenes] # Firmicutes;Bacilli;Lactobacillales;Streptococcaceae;Streptococcus;Streptococcus pyogenes	18.2857	3	11.5225	14.0057				12.2774	11.5225	14.0057	9.73728	9.23173	9.64176	12.2774	12.7203	11.0509	1.6694	3.18083		0.429715
PROKKA_17957	UniProtKB:P63740 Carbamoyl-phosphate synthase large chain [Staphylococcus aureus] # Firmicutes;Bacilli;Bacillales;Staphylococcaceae;Staphylococcus;Staphylococcus aureus	16.6195	12	13.8045	12.7341	12.7961		10.9395	12.523	13.8045	12.7341	12.7961	10.0288	10.9395	12.523	13.2001	11.5337	1.66644	3.17431		0.0732849
PROKKA_14307	UniProtKB:P20964 GTPase ObgE [Bacillus subtilis] # Firmicutes;Bacilli;Bacillales;Bacillaceae;Bacillus;Bacillus subtilis	13.4118	4	13.3074	14.9183	13.3551	13.2437	12.3543	10.5084	13.3074	14.9183	13.3551	13.2437	12.3543	10.5084	14.0695	12.4158	1.65378	3.14656		0.131247
PROKKA_34424	UniProtKB:P51833 Ribonuclease 3 [Bacillus subtilis] # Firmicutes;Bacilli;Bacillales;Bacillaceae;Bacillus;Bacillus subtilis	18.254	3	12.2274	13.2713				11.4847	12.2274	13.2713	10.4262	10.6749	9.2935	11.4847	12.3861	10.7392	1.64681	3.13141		0.228237
PROKKA_22946	UniProtKB:P73283 3-oxoacyl-[acyl-carrier-protein] synthase 2 [Synechocystis sp. PCC 6803] # Cyanobacteria;unclassified_Synechocystis sp. PCC 6803;Chroococcales;unclassified_Synechocystis sp. PCC 6803;Synechocystis;Synechocystis sp. PCC 6803	39.5181	10	17.2208	17.1969	15.9258	16.0663	14.5138	14.6113	17.2208	17.1969	15.9258	16.0663	14.5138	14.6113	16.8935	15.2517	1.64184	3.12063		0.059814
PROKKA_17910	UniProtKB:Q97SE6 Glutamyl-tRNA(Gln) amidotransferase subunit A [Streptococcus pneumoniae] # Firmicutes;Bacilli;Lactobacillales;Streptococcaceae;Streptococcus;Streptococcus pneumoniae	28.6299	8	12.6937	15.04	12.5007			13.5884	12.6937	15.04	12.5007	10.2832	10.3336	13.5884	13.9078	12.2736	1.63424	3.10423		0.214769
PROKKA_17924	UniProtKB:O34520 ATP phosphoribosyltransferase [Bacillus subtilis] # Firmicutes;Bacilli;Bacillales;Bacillaceae;Bacillus;Bacillus subtilis	40.724	6	14.5787	13.5999	14.1177	12.1867	13.1274	11.9742	14.5787	13.5999	14.1177	12.1867	13.1274	11.9742	14.1533	12.5211	1.63221	3.09988	+	0.0211554
PROKKA_20370	UniProtKB:P94316 NAD-specific glutamate dehydrogenase [Bacteroides fragilis] # Bacteroidetes;Bacteroidia;Bacteroidales;Bacteroidaceae;Bacteroides;Bacteroides fragilis	7.62332	3		12.6398					9.01011	12.6398	10.7729	10.5184	9.62371	9.10636	11.4931	9.86976	1.62332	3.08083		0.400633
PROKKA_42019	UniProtKB:Q6V1L5 Acetylglutamate kinase [Synechococcus elongatus] # Cyanobacteria;unclassified_Synechococcus elongatus;Chroococcales;unclassified_Synechococcus elongatus;Synechococcus;Synechococcus elongatus	19.9346	5	14.7368	14.3567	14.5335			14.3399	14.7368	14.3567	14.5335	11.1514	8.62867	14.3399	14.5507	12.9297	1.62101	3.0759		0.128215
PROKKA_21518	UniProtKB:P0A7F6 S-adenosylmethionine decarboxylase proenzyme precursor [Escherichia coli] # Proteobacteria;Gammaproteobacteria;Enterobacteriales;Enterobacteriaceae;Escherichia;Escherichia coli	17.4074	3	12.0465	10.3094	12.5072			10.3059	12.0465	10.3094	12.5072	9.89173	10.5223	10.3059	11.8817	10.2631	1.61863	3.07082		0.117568
PROKKA_14431	UniProtKB:P0A9J8 P-protein [Escherichia coli] # Proteobacteria;Gammaproteobacteria;Enterobacteriales;Enterobacteriaceae;Escherichia;Escherichia coli	62.1622	23	18.2991	18.2599	17.4409	14.609	13.7895	17.7896	18.2991	18.2599	17.4409	14.609	13.7895	17.7896	18.0503	16.4346	1.61575	3.0647		0.105966
PROKKA_14729	UniProtKB:P16524 Putative N-acetyl-LL-diaminopimelate aminotransferase [Bacillus subtilis] # Firmicutes;Bacilli;Bacillales;Bacillaceae;Bacillus;Bacillus subtilis	43.9276	10	16.156	15.6332	15.1811			15.63	16.156	15.6332	15.1811	9.58364	10.2909	15.63	15.7117	14.1014	1.61029	3.05313		0.118652
PROKKA_14763	UniProtKB:Q8Y4A6 Homoserine kinase [Listeria monocytogenes] # Firmicutes;Bacilli;Bacillales;Listeriaceae;Listeria;Listeria monocytogenes	11.2211	4	15.1374	15.5663	15.09	13.5513	13.6832	13.771	15.1374	15.5663	15.09	13.5513	13.6832	13.771	15.281	13.6713	1.60965	3.05178	+	0.000630223
PROKKA_25670	UniProtKB:Q05601 Cobalt-precorrin-8X methylmutase [Salmonella enterica] # Proteobacteria;Gammaproteobacteria;Enterobacteriales;Enterobacteriaceae;Salmonella;Salmonella enterica	26.8519	4	18.0047	17.9913	17.821	16.8839	16.1382	15.7528	18.0047	17.9913	17.821	16.8839	16.1382	15.7528	17.9414	16.3366	1.60476	3.04144	+	0.00757707
PROKKA_20723	CLUSTERS:PRK09474 maltose ABC transporter periplasmic protein [] # Unknown_Taxa	12.8205	3	11.6225	11.5783					11.6225	11.5783	8.92467	8.2341	10.682	8.04372	11.1243	9.52346	1.60083	3.03318		0.234694
PROKKA_25676	HAMAP:MF_00277 Bifunctional uridylyltransferase/uridylyl-removing enzyme [] # Unknown_Taxa	10.3896	2		13.0559	12.7221				8.58019	13.0559	12.7221	9.6756	11.7681	9.74321	12.3494	10.7489	1.60045	3.03238		0.54369
PROKKA_14514	UniProtKB:Q02114 N-acetylmuramoyl-L-alanine amidase LytC precursor [Bacillus subtilis] # Firmicutes;Bacilli;Bacillales;Bacillaceae;Bacillus;Bacillus subtilis	22.426	11	13.7847	14.6999	12.0545	11.1209		13.473	13.7847	14.6999	12.0545	11.1209	10.2886	13.473	13.872	12.273	1.599	3.02934		0.199812
PROKKA_122584	UniProtKB:P05989 Ketol-acid reductoisomerase [Salmonella enterica] # Proteobacteria;Gammaproteobacteria;Enterobacteriales;Enterobacteriaceae;Salmonella;Salmonella enterica	15.8371	3		12.0796	11.1507				8.90457	12.0796	11.1507	8.60861	10.2103	9.59873	11.2048	9.61373	1.59106	3.0127		0.304032
PROKKA_09343	UniProtKB:P60339 Elongation factor Tu-B [Thermus thermophilus] # Deinococcus-Thermus;Deinococci;Thermales;Thermaceae;Thermus;Thermus thermophilus	24.2424	10	17.2264	17.6934	12.596	13.7735	12.0335	16.6893	17.2264	17.6934	12.596	13.7735	12.0335	16.6893	16.918	15.3335	1.58446	2.99896		0.474003
PROKKA_14839	UniProtKB:Q3JP15 3-methyl-2-oxobutanoate hydroxymethyltransferase [Burkholderia pseudomallei] # Proteobacteria;Betaproteobacteria;Burkholderiales;Burkholderiaceae;Burkholderia;Burkholderia pseudomallei	32.3741	5	16.783	16.2515	17.2366	15.6699	15.1213	14.7643	16.783	16.2515	17.2366	15.6699	15.1213	14.7643	16.8122	15.2339	1.57831	2.9862	+	0.0154359
PROKKA_56640	UniProtKB:P21879 Inosine-5'-monophosphate dehydrogenase [Bacillus subtilis] # Firmicutes;Bacilli;Bacillales;Bacillaceae;Bacillus;Bacillus subtilis	5.72597	3	12.1988	12.7421				11.6635	12.1988	12.7421	10.4339	9.21951	9.10534	11.6635	12.0741	10.5153	1.55878	2.94604		0.173915
PROKKA_20714	UniProtKB:O34876 Cell division protein FtsX [Bacillus subtilis] # Firmicutes;Bacilli;Bacillales;Bacillaceae;Bacillus;Bacillus subtilis	17.6471	3	14.9636	16.1511	15.6113	15.0696	13.4045	12.9025	14.9636	16.1511	15.6113	15.0696	13.4045	12.9025	15.6549	14.1057	1.54924	2.92662		0.0734332
PROKKA_22988	UniProtKB:P0C000 Response regulator ArlR [Staphylococcus aureus] # Firmicutes;Bacilli;Bacillales;Staphylococcaceae;Staphylococcus;Staphylococcus aureus	5.24017	2	12.5956						12.5956	8.73807	9.32348	9.42214	10.3581	8.96422	11.2402	9.70159	1.53863	2.90519		0.641626
PROKKA_43066	UniProtKB:Q01698 Elongation factor Tu [unclassified_Thermus] # Deinococcus-Thermus;Deinococci;Thermales;Thermaceae;Thermus;unclassified_Thermus	4.52261	2	11.0461	12.6472		10.4776			11.0461	12.6472	9.1982	10.4776	9.9325	9.5488	11.5693	10.0371	1.53224	2.89235		0.397281
PROKKA_38420	UniProtKB:Q02114 N-acetylmuramoyl-L-alanine amidase LytC precursor [Bacillus subtilis] # Firmicutes;Bacilli;Bacillales;Bacillaceae;Bacillus;Bacillus subtilis	62.1622	25	15.9275	16.0917	16.3358	12.3692		16.0413	15.9275	16.0917	16.3358	12.3692	10.6144	16.0413	16.1282	14.5961	1.5321	2.89206		0.124408
PROKKA_27164	UniProtKB:P0AFL6 Exopolyphosphatase [Escherichia coli] # Proteobacteria;Gammaproteobacteria;Enterobacteriales;Enterobacteriaceae;Escherichia;Escherichia coli	6.96325	3	12.0077	9.26708					12.0077	9.26708	9.01242	9.01527	10.103	7.72389	10.7733	9.25159	1.52168	2.87125		0.385537
PROKKA_20615	UniProtKB:P37522 Sporulation initiation inhibitor protein Soj [Bacillus subtilis] # Firmicutes;Bacilli;Bacillales;Bacillaceae;Bacillus;Bacillus subtilis	42.126	8	15.9742	16.9273	16.1588	14.5803	12.9825	15.8445	15.9742	16.9273	16.1588	14.5803	12.9825	15.8445	16.4152	14.8954	1.51975	2.86742		0.0984005
PROKKA_39953	UniProtKB:P0A0P8 Alkaline shock protein 23 [unclassified_Staphylococcus] # Firmicutes;Bacilli;Bacillales;Staphylococcaceae;Staphylococcus;unclassified_Staphylococcus	73.9496	7	15.4173	17.032	15.3725	12.399	15.0902	15.1723	15.4173	17.032	15.3725	12.399	15.0902	15.1723	16.1634	14.6515	1.51194	2.85194		0.180637
PROKKA_17947	CLUSTERS:PRK04323 hypothetical protein [] # Unknown_Taxa	77.7778	6	19.7216	20.815	20.7773	19.0203	19.0999	18.9108	19.7216	20.815	20.7773	19.0203	19.0999	18.9108	20.5186	19.0124	1.5062	2.84061	+	0.0169851
PROKKA_92112	UniProtKB:P19064 Glutamine synthetase [unclassified_Bacillus cereus group] # Firmicutes;Bacilli;Bacillales;Bacillaceae;Bacillus;unclassified_Bacillus cereus group	6.62252	3	14.4006	15.9386	15.1402		13.1173	14.9507	14.4006	15.9386	15.1402	11.0937	13.1173	14.9507	15.2943	13.7983	1.49597	2.82054		0.153904
PROKKA_18943	UniProtKB:P60932 Undecaprenyl-diphosphatase [Escherichia coli] # Proteobacteria;Gammaproteobacteria;Enterobacteriales;Enterobacteriaceae;Escherichia;Escherichia coli	10.728	2	15.4732	16.5578	16.1556	15.0185	14.722	13.9874	15.4732	16.5578	16.1556	15.0185	14.722	13.9874	16.1287	14.6374	1.49133	2.81148	+	0.0279605
PROKKA_22947	UniProtKB:P99093 3-oxoacyl-[acyl-carrier-protein] reductase FabG [Staphylococcus aureus] # Firmicutes;Bacilli;Bacillales;Staphylococcaceae;Staphylococcus;Staphylococcus aureus	35.2227	5	16.2289	16.0255	15.8878	14.3236	14.4429	14.8755	16.2289	16.0255	15.8878	14.3236	14.4429	14.8755	16.0542	14.5674	1.48689	2.80283	+	0.00152867
PROKKA_34369	UniProtKB:Q81LV7 4-hydroxy-3-methylbut-2-en-1-yl diphosphate synthase [unclassified_Bacillus cereus group] # Firmicutes;Bacilli;Bacillales;Bacillaceae;Bacillus;unclassified_Bacillus cereus group	17.1271	4	14.4267	11.2827	12.7175			13.0397	14.4267	11.2827	12.7175	10.37	10.4792	13.0397	13.3466	11.8626	1.48401	2.79726		0.296027
PROKKA_14263	UniProtKB:Q9RUB5 1-deoxy-D-xylulose-5-phosphate synthase [Deinococcus radiodurans] # Deinococcus-Thermus;Deinococci;Deinococcales;Deinococcaceae;Deinococcus;Deinococcus radiodurans	65.9236	15	16.9771	16.7984	15.8673	14.7795	12.8182	16.1558	16.9771	16.7984	15.8673	14.7795	12.8182	16.1558	16.6229	15.1405	1.48242	2.79417		0.128719
PROKKA_14661	UniProtKB:P46354 Purine nucleoside phosphorylase 1 [Bacillus subtilis] # Firmicutes;Bacilli;Bacillales;Bacillaceae;Bacillus;Bacillus subtilis	42.0863	7	14.4589	14.6163	15.1223		14.2649	13.2147	14.4589	14.6163	15.1223	9.3012	14.2649	13.2147	14.7611	13.2792	1.4819	2.79317		0.179954
PROKKA_20631	UniProtKB:P37469 Replicative DNA helicase [Bacillus subtilis] # Firmicutes;Bacilli;Bacillales;Bacillaceae;Bacillus;Bacillus subtilis	11.6854	4	11.3473	12.9233	12.5912			11.5561	11.3473	12.9233	12.5912	11.1118	9.58596	11.5561	12.429	10.964	1.46502	2.76067		0.115255
PROKKA_27121	UniProtKB:P14193 Ribose-phosphate pyrophosphokinase [Bacillus subtilis] # Firmicutes;Bacilli;Bacillales;Bacillaceae;Bacillus;Bacillus subtilis	78.6624	24	18.9459	19.1154	19.0817	18.0812	16.7553	17.6223	18.9459	19.1154	19.0817	18.0812	16.7553	17.6223	19.0495	17.5847	1.46483	2.76031	+	0.0163854
PROKKA_38399	UniProtKB:Q02114 N-acetylmuramoyl-L-alanine amidase LytC precursor [Bacillus subtilis] # Firmicutes;Bacilli;Bacillales;Bacillaceae;Bacillus;Bacillus subtilis	34.375	16	15.5666	15.2388	15.4079	13.8153	14.1433	13.8959	15.5666	15.2388	15.4079	13.8153	14.1433	13.8959	15.4106	13.9584	1.45227	2.73638	+	0.000443932
PROKKA_14287	UniProtKB:Q58787 (R)-citramalate synthase CimA [Methanocaldococcus jannaschii] # Euryarchaeota;Methanococci;Methanococcales;Methanocaldococcaceae;Methanocaldococcus;Methanocaldococcus jannaschii	27.5926	15	14.3236	14.389	12.4235			13.8934	14.3236	14.389	12.4235	10.0008	10.2056	13.8934	13.9492	12.5037	1.44552	2.7236		0.173829
PROKKA_14524	UniProtKB:P32010 Daunorubicin/doxorubicin resistance ATP-binding protein DrrA [unclassified_Streptomyces] # Actinobacteria;Actinobacteria;Actinomycetales;Streptomycetaceae;Streptomyces;unclassified_Streptomyces	21.5232	4	16.5235		16.1914		15.6626	13.0223	16.5235	9.4901	16.1914	11.0855	15.6626	13.0223	15.7881	14.3434	1.44473	2.72211		0.774482
PROKKA_19939	UniProtKB:Q93AL8 R-phenyllactate dehydratase beta subunit [unclassified_Clostridium] # Firmicutes;Clostridia;Clostridiales;Clostridiaceae;Clostridium;unclassified_Clostridium	51.4218	21	17.3426	17.3411	16.0373	12.4393	13.795	16.9576	17.3426	17.3411	16.0373	12.4393	13.795	16.9576	17.0228	15.5809	1.44191	2.7168		0.149145
PROKKA_34422	UniProtKB:P51835 Signal recognition particle receptor FtsY [Bacillus subtilis] # Firmicutes;Bacilli;Bacillales;Bacillaceae;Bacillus;Bacillus subtilis	26.5372	6	14.801	13.6047	14.5833	12.2085		14.1148	14.801	13.6047	14.5833	12.2085	10.7161	14.1148	14.4154	12.9751	1.44023	2.71365		0.131959
PROKKA_20692	UniProtKB:Q2RFX9 ATP synthase subunit beta [Moorella thermoacetica] # Firmicutes;Clostridia;Thermoanaerobacterales;Thermoanaerobacteraceae;Moorella;Moorella thermoacetica	84.6154	28	18.5091	18.2237	17.8161	15.9739	15.5363	17.7782	18.5091	18.2237	17.8161	15.9739	15.5363	17.7782	18.2105	16.776	1.43446	2.70281		0.0702532
PROKKA_38398	UniProtKB:P16396 Minor extracellular protease Epr precursor [Bacillus subtilis] # Firmicutes;Bacilli;Bacillales;Bacillaceae;Bacillus;Bacillus subtilis	6.83857	3		9.24032	11.7542			8.26181	8.25029	9.24032	11.7542	8.29884	9.9679	8.26181	10.5064	9.07978	1.42658	2.68809		0.487401
PROKKA_18047	UniProtKB:P0A964 Chemotaxis protein CheW [Escherichia coli] # Proteobacteria;Gammaproteobacteria;Enterobacteriales;Enterobacteriaceae;Escherichia;Escherichia coli	75.1678	14	18.466	18.8346	16.8251	15.9667	15.0219	17.968	18.466	18.8346	16.8251	15.9667	15.0219	17.968	18.2661	16.8472	1.41884	2.6737		0.18124
PROKKA_14464	Pfam:PF12870.1 Lumazine-binding domain protein [] # Unknown_Taxa	38.4236	8	16.953	17.1781	16.6844	14.0068	15.4824	16.3025	16.953	17.1781	16.6844	14.0068	15.4824	16.3025	16.9525	15.5413	1.41117	2.65952		0.0713042
PROKKA_14305	UniProtKB:P66133 50S ribosomal protein L27 [Staphylococcus aureus] # Firmicutes;Bacilli;Bacillales;Staphylococcaceae;Staphylococcus;Staphylococcus aureus	46.7391	5	18.2609	16.6225	17.8121	16.5789	15.218	16.7107	18.2609	16.6225	17.8121	16.5789	15.218	16.7107	17.7143	16.3072	1.4071	2.65203		0.110485
PROKKA_14577	UniProtKB:P00362 Glyceraldehyde-3-phosphate dehydrogenase [unclassified_Geobacillus] # Firmicutes;Bacilli;Bacillales;Bacillaceae;Geobacillus;unclassified_Geobacillus	64.6277	22	17.8196	18.6568	17.7882	16.2185	15.0434	17.7489	17.8196	18.6568	17.7882	16.2185	15.0434	17.7489	18.1473	16.7484	1.3989	2.637		0.103464
PROKKA_34384	UniProtKB:P39815 Methylenetetrahydrofolate--tRNA-(uracil-5-)-methyltransferase TrmFO [Bacillus subtilis] # Firmicutes;Bacilli;Bacillales;Bacillaceae;Bacillus;Bacillus subtilis	13.6054	3	14.0708	14.2286	13.3611	12.355	13.0628	11.9826	14.0708	14.2286	13.3611	12.355	13.0628	11.9826	13.9332	12.538	1.39513	2.63013	+	0.0265668
PROKKA_25651	CLUSTERS:PRK05788 cobalamin biosynthesis protein CbiG [] # Unknown_Taxa	6.01719	2		12.2985				8.90623	9.12711	12.2985	10.5166	9.24992	10.649	8.90623	11.2008	9.81075	1.39007	2.62091		0.38028
PROKKA_14835	UniProtKB:P00512 6-phosphofructokinase [unclassified_Geobacillus] # Firmicutes;Bacilli;Bacillales;Bacillaceae;Geobacillus;unclassified_Geobacillus	33.1269	8	14.4087	14.1579	13.9777			14.1972	14.4087	14.1579	13.9777	9.22337	11.0175	14.1972	14.1923	12.804	1.38829	2.61769		0.137793
PROKKA_42030	UniProtKB:O67610 3-oxoacyl-[acyl-carrier-protein] reductase FabG [Aquifex aeolicus] # Aquificae;Aquificae;Aquificales;Aquificaceae;Aquifex;Aquifex aeolicus	87.0229	22	19.1278	19.7911	19.0124	18.2036	17.3834	18.1717	19.1278	19.7911	19.0124	18.2036	17.3834	18.1717	19.353	17.966	1.38699	2.61532	+	0.0183773
PROKKA_34387	UniProtKB:P63538 putative endonuclease 4 [Staphylococcus aureus] # Firmicutes;Bacilli;Bacillales;Staphylococcaceae;Staphylococcus;Staphylococcus aureus	19.863	4	14.035	13.4047	14.589			14.1207	14.035	13.4047	14.589	8.84298	10.7717	14.1207	14.0889	12.7043	1.38462	2.61103		0.154948
PROKKA_25686	UniProtKB:P80874 General stress protein 69 [Bacillus subtilis] # Firmicutes;Bacilli;Bacillales;Bacillaceae;Bacillus;Bacillus subtilis	17.2324	3	12.3662	12.8052	12.154			11.9704	12.3662	12.8052	12.154	8.42714	11.0748	11.9704	12.4678	11.0844	1.38343	2.60888		0.145383
PROKKA_53116	Pfam:PF12850.1 Calcineurin-like phosphoesterase superfamily domain protein [] # Unknown_Taxa	2.64228	2			12.8187				9.20819	8.9966	12.8187	8.62208	10.6702	10.2083	11.4386	10.0618	1.37675	2.59683		0.732848
PROKKA_14764	UniProtKB:P08499 Homoserine dehydrogenase [Corynebacterium glutamicum] # Actinobacteria;Actinobacteria;Actinomycetales;Corynebacteriaceae;Corynebacterium;Corynebacterium glutamicum	31.6279	11	16.4616	16.3344	14.7122	11.2655	12.6918	16.0578	16.4616	16.3344	14.7122	11.2655	12.6918	16.0578	16.0227	14.6531	1.36957	2.58394		0.177516
PROKKA_14519	Pfam:PF01243.14 Pyridoxamine 5'-phosphate oxidase [] # Unknown_Taxa	84.3137	9	19.5675	20.9635	19.3877	18.3516	17.1279	19.7491	19.5675	20.9635	19.3877	18.3516	17.1279	19.7491	20.1571	18.7891	1.36806	2.58124		0.159613
PROKKA_14504	UniProtKB:P63389 putative ABC transporter ATP-binding protein YheS [Escherichia coli] # Proteobacteria;Gammaproteobacteria;Enterobacteriales;Enterobacteriaceae;Escherichia;Escherichia coli	22.8302	9	12.1019	14.4056	12.7332			13.4029	12.1019	14.4056	12.7332	9.62739	10.1569	13.4029	13.4212	12.0548	1.36637	2.57821		0.213609
PROKKA_38778	UniProtKB:P66630 30S ribosomal protein S8 [Staphylococcus aureus] # Firmicutes;Bacilli;Bacillales;Staphylococcaceae;Staphylococcus;Staphylococcus aureus	67.9104	11	19.739	20.184	18.63	16.3753	16.2019	19.6089	19.739	20.184	18.63	16.3753	16.2019	19.6089	19.6523	18.2877	1.36457	2.575		0.151784
PROKKA_21502	UniProtKB:P13254 Methionine gamma-lyase [unclassified_Pseudomonas putida group] # Proteobacteria;Gammaproteobacteria;Pseudomonadales;Pseudomonadaceae;Pseudomonas;unclassified_Pseudomonas putida group	30.5361	7	14.9231	14.6032	15.6605	13.3941	14.9081	8.76328	14.9231	14.6032	15.6605	13.3941	14.9081	8.76328	15.1324	13.7713	1.3611	2.5688		0.222225
PROKKA_27124	UniProtKB:P37551 Pur operon repressor [Bacillus subtilis] # Firmicutes;Bacilli;Bacillales;Bacillaceae;Bacillus;Bacillus subtilis	24.5353	5	15.6568	15.1986	14.6741	14.0365	12.1129	14.5396	15.6568	15.1986	14.6741	14.0365	12.1129	14.5396	15.2314	13.8742	1.35719	2.56186		0.111316
PROKKA_53434	UniProtKB:P51785 Dihydroxy-acid dehydratase [Bacillus subtilis] # Firmicutes;Bacilli;Bacillales;Bacillaceae;Bacillus;Bacillus subtilis	5.60579	2		12.1579	12.602				9.40336	12.1579	12.602	9.75422	11.4471	9.68267	11.8998	10.5435	1.35635	2.56037		0.397431
PROKKA_38417	UniProtKB:Q92KZ3 1,5-anhydro-D-fructose reductase [Sinorhizobium meliloti] # Proteobacteria;Alphaproteobacteria;Rhizobiales;Rhizobiaceae;Sinorhizobium;Sinorhizobium meliloti	54.7826	13	16.5057	16.3553	16.2317	13.5624	13.0764	16.2598	16.5057	16.3553	16.2317	13.5624	13.0764	16.2598	16.3686	15.0131	1.35548	2.55882		0.106183
PROKKA_14508	UniProtKB:P63871 Cysteine synthase [Staphylococcus aureus] # Firmicutes;Bacilli;Bacillales;Staphylococcaceae;Staphylococcus;Staphylococcus aureus	38.8704	9	15.2991	15.6271	14.9441	12.0023		15.3913	15.2991	15.6271	14.9441	12.0023	9.79726	15.3913	15.3169	13.9649	1.35197	2.55261		0.152248
PROKKA_117648	Pfam:PF03401.8 Tripartite tricarboxylate transporter family receptor [] # Unknown_Taxa	20.597	5	11.5134	12.0189	11.5441				11.5134	12.0189	11.5441	9.03496	11.2341	10.0039	11.7113	10.3664	1.34495	2.54021		0.0714414
PROKKA_14414	UniProtKB:Q81TL8 Tryptophan synthase beta chain [unclassified_Bacillus cereus group] # Firmicutes;Bacilli;Bacillales;Bacillaceae;Bacillus;unclassified_Bacillus cereus group	44.4988	10	15.3978	15.6129	14.9836	13.2731	12.4721	15.0614	15.3978	15.6129	14.9836	13.2731	12.4721	15.0614	15.3545	14.0181	1.33633	2.52508		0.0930318
PROKKA_34381	UniProtKB:P39778 ATP-dependent protease ATPase subunit ClpY [Bacillus subtilis] # Firmicutes;Bacilli;Bacillales;Bacillaceae;Bacillus;Bacillus subtilis	39.6963	15	15.1944	15.4816	13.6571	10.8005		15.1135	15.1944	15.4816	13.6571	10.8005	9.92741	15.1135	14.9683	13.6366	1.33169	2.51696		0.171277
PROKKA_17941	Pfam:PF01842.19 ACT domain protein [] # Unknown_Taxa	49.2424	6	16.64	17.067	16.0863	15.9011	12.7273	15.744	16.64	17.067	16.0863	15.9011	12.7273	15.744	16.6523	15.3216	1.33067	2.5152		0.166866
PROKKA_20008	UniProtKB:Q8U093 Tryptophan synthase beta chain 1 [Pyrococcus furiosus] # Euryarchaeota;Thermococci;Thermococcales;Thermococcaceae;Pyrococcus;Pyrococcus furiosus	58.8832	21	16.773	17.1374	15.2226	13.5416	12.1413	16.6284	16.773	17.1374	15.2226	13.5416	12.1413	16.6284	16.5824	15.2604	1.32201	2.50014		0.19182
PROKKA_42018	UniProtKB:Q9Z4S1 Arginine biosynthesis bifunctional protein ArgJ [Thermotoga neapolitana] # Thermotogae;Thermotogae;Thermotogales;Thermotogaceae;Thermotoga;Thermotoga neapolitana	26.9231	9	14.6198	14.9635	11.909			14.438	14.6198	14.9635	11.909	8.73834	10.8666	14.438	14.3109	12.9949	1.31595	2.48965		0.266191
PROKKA_34388	UniProtKB:P0A544 D-3-phosphoglycerate dehydrogenase [] # Unknown_Taxa	43.4783	21	17.5056	16.8438	17.0917	16.4808	15.7669	14.9157	17.5056	16.8438	17.0917	16.4808	15.7669	14.9157	17.1732	15.8576	1.31567	2.48918	+	0.0441619
PROKKA_34420	UniProtKB:Q9X013 Methylthioribose-1-phosphate isomerase [Thermotoga maritima] # Thermotogae;Thermotogae;Thermotogales;Thermotogaceae;Thermotoga;Thermotoga maritima	57.5581	12	16.3832	16.3039	15.6086	14.9594	13.9593	15.2654	16.3832	16.3039	15.6086	14.9594	13.9593	15.2654	16.138	14.8266	1.31135	2.48174	+	0.042036
PROKKA_54782	Pfam:PF09195.5 Restriction endonuclease BglII [] # Unknown_Taxa	13.3891	3	12.8435	13.9642				12.8355	12.8435	13.9642	9.54864	8.92469	10.9117	12.8355	12.9707	11.662	1.30864	2.47709		0.519432
PROKKA_57163	UniProtKB:Q06752 Cysteine--tRNA ligase [Bacillus subtilis] # Firmicutes;Bacilli;Bacillales;Bacillaceae;Bacillus;Bacillus subtilis	40.2516	13	14.5417	14.55	11.9589	11.6109		13.9737	14.5417	14.55	11.9589	11.6109	10.8688	13.9737	14.0762	12.779	1.2972	2.45752		0.294958
PROKKA_17958	UniProtKB:P99147 Carbamoyl-phosphate synthase small chain [Staphylococcus aureus] # Firmicutes;Bacilli;Bacillales;Staphylococcaceae;Staphylococcus;Staphylococcus aureus	8.88889	2	13.2893	13.5902	12.9146			13.3443	13.2893	13.5902	12.9146	9.16153	10.4295	13.3443	13.2908	12.0075	1.28336	2.43405		0.142257
PROKKA_17956	UniProtKB:P25983 Dihydroorotate dehydrogenase B (NAD(+)), electron transfer subunit [Bacillus subtilis] # Firmicutes;Bacilli;Bacillales;Bacillaceae;Bacillus;Bacillus subtilis	18.5455	3		11.3378					10.4241	11.3378	10.2893	9.77406	9.53325	9.05727	10.7631	9.48466	1.27845	2.42579	+	0.0347274
PROKKA_38812	UniProtKB:P83513 Bifunctional xylanase/deacetylase precursor [unclassified_Pseudobutyrivibrio] # Firmicutes;Clostridia;Clostridiales;Lachnospiraceae;Pseudobutyrivibrio;unclassified_Pseudobutyrivibrio	5.96491	2		11.9935	11.4137				9.37955	11.9935	11.4137	10.4644	10.0836	9.21389	11.2823	10.0093	1.27302	2.41667		0.313233
PROKKA_10798	UniProtKB:Q2RFX9 ATP synthase subunit beta [Moorella thermoacetica] # Firmicutes;Clostridia;Thermoanaerobacterales;Thermoanaerobacteraceae;Moorella;Moorella thermoacetica	8.742	4	15.4755	15.2151	13.3956	12.4636	11.0542	14.9335	15.4755	15.2151	13.3956	12.4636	11.0542	14.9335	14.9411	13.6687	1.27245	2.41572		0.224616
PROKKA_17992	UniProtKB:P11880 UDP-N-acetylmuramoyl-tripeptide--D-alanyl-D-alanine ligase [Escherichia coli] # Proteobacteria;Gammaproteobacteria;Enterobacteriales;Enterobacteriaceae;Escherichia;Escherichia coli	8.54701	3	11.0351	12.4106	13.4723	11.6686		12.0606	11.0351	12.4106	13.4723	11.6686	8.24365	12.0606	12.6217	11.3499	1.27187	2.41475		0.305087
PROKKA_20642	UniProtKB:O34358 Serine protease Do-like HtrA [Bacillus subtilis] # Firmicutes;Bacilli;Bacillales;Bacillaceae;Bacillus;Bacillus subtilis	10.6494	3	15.7957	15.6063	15.5172			15.9301	15.7957	15.6063	15.5172	9.04563	9.83926	15.9301	15.6445	14.3781	1.26632	2.40547		0.137347
PROKKA_14273	UniProtKB:P80698 Trigger factor [Bacillus subtilis] # Firmicutes;Bacilli;Bacillales;Bacillaceae;Bacillus;Bacillus subtilis	73.8255	44	18.76	19.2093	18.2831	17.4837	16.7901	18.0601	18.76	19.2093	18.2831	17.4837	16.7901	18.0601	18.7998	17.5354	1.2644	2.40228	+	0.0451997
PROKKA_39010	UniProtKB:P41256 Tyrosine--tRNA ligase [unclassified_Acidithiobacillus] # Proteobacteria;Gammaproteobacteria;Acidithiobacillales;Acidithiobacillaceae;Acidithiobacillus;unclassified_Acidithiobacillus	42.233	17	16.6764	16.564	15.7118	14.2294	13.5997	16.1883	16.6764	16.564	15.7118	14.2294	13.5997	16.1883	16.3768	15.1128	1.26407	2.40172		0.120752
PROKKA_14662	UniProtKB:Q818Z9 Phosphopentomutase [Bacillus cereus] # Firmicutes;Bacilli;Bacillales;Bacillaceae;Bacillus;Bacillus cereus	15.2284	4	12.061	13.0118				11.0841	12.061	13.0118	8.71296	10.6231	10.6853	11.0841	12.0759	10.8124	1.26354	2.40083		0.74117
PROKKA_20720	UniProtKB:P31057 3-methyl-2-oxobutanoate hydroxymethyltransferase [Escherichia coli] # Proteobacteria;Gammaproteobacteria;Enterobacteriales;Enterobacteriaceae;Escherichia;Escherichia coli	54.0636	12	15.8422	16.7765	15.9159	12.5164	15.0244	15.8234	15.8422	16.7765	15.9159	12.5164	15.0244	15.8234	16.244	14.9833	1.26069	2.3961		0.172956
PROKKA_18927	UniProtKB:P0A2V9 Phosphate import ATP-binding protein PstB 3 [Streptococcus pneumoniae] # Firmicutes;Bacilli;Lactobacillales;Streptococcaceae;Streptococcus;Streptococcus pneumoniae	44.3182	8	14.734	16.2415	14.8106	12.8018	13.2454	15.2546	14.734	16.2415	14.8106	12.8018	13.2454	15.2546	15.4411	14.1867	1.25441	2.3857		0.172036
PROKKA_39019	UniProtKB:P67041 Phenylalanine--tRNA ligase beta subunit [Staphylococcus aureus] # Firmicutes;Bacilli;Bacillales;Staphylococcaceae;Staphylococcus;Staphylococcus aureus	49.2537	36	16.8997	16.7878	17.0983	14.5652	15.2605	16.5213	16.8997	16.7878	17.0983	14.5652	15.2605	16.5213	16.9344	15.6805	1.25383	2.38474		0.063133
PROKKA_34518	UniProtKB:P00362 Glyceraldehyde-3-phosphate dehydrogenase [unclassified_Geobacillus] # Firmicutes;Bacilli;Bacillales;Bacillaceae;Geobacillus;unclassified_Geobacillus	19.3548	5	15.7876	16.3806	15.135	14.0731	12.9004	15.6012	15.7876	16.3806	15.135	14.0731	12.9004	15.6012	15.8555	14.6017	1.25375	2.38461		0.141014
PROKKA_14542	UniProtKB:P39761 Adenine deaminase [Bacillus subtilis] # Firmicutes;Bacilli;Bacillales;Bacillaceae;Bacillus;Bacillus subtilis	20.297	7	13.1205	12.4731				12.2574	13.1205	12.4731	9.69759	9.50937	9.74893	12.2574	12.3277	11.078	1.24971	2.37794		0.41001
PROKKA_14224	UniProtKB:P75830 Macrolide export protein MacA [Escherichia coli] # Proteobacteria;Gammaproteobacteria;Enterobacteriales;Enterobacteriaceae;Escherichia;Escherichia coli	27.2059	8	14.9037	15.1762	14.5901	13.3889	12.2117	14.5176	14.9037	15.1762	14.5901	13.3889	12.2117	14.5176	14.9097	13.6634	1.24627	2.37228		0.0917464
PROKKA_20613	UniProtKB:P64230 tRNA uridine 5-carboxymethylaminomethyl modification enzyme MnmG [Staphylococcus aureus] # Firmicutes;Bacilli;Bacillales;Staphylococcaceae;Staphylococcus;Staphylococcus aureus	4.70958	2	12.6593	8.74776	11.5431				12.6593	8.74776	11.5431	10.0595	11.3567	8.96486	11.6858	10.4475	1.23824	2.35911		0.561219
PROKKA_49137	UniProtKB:P37690 Murein hydrolase activator EnvC precursor [Escherichia coli] # Proteobacteria;Gammaproteobacteria;Enterobacteriales;Enterobacteriaceae;Escherichia;Escherichia coli	3.63636	2	11.2043	10.771					11.2043	10.771	9.19277	8.43304	10.171	8.94963	10.6111	9.3757	1.23537	2.35442		0.206268
PROKKA_17996	UniProtKB:P60392 Ribosomal RNA small subunit methyltransferase H [Staphylococcus aureus] # Firmicutes;Bacilli;Bacillales;Staphylococcaceae;Staphylococcus;Staphylococcus aureus	7.34824	2	10.7341	12.5126				11.1824	10.7341	12.5126	9.98917	9.50912	9.24915	11.1824	11.4789	10.2531	1.22581	2.33887		0.317675
PROKKA_18926	HAMAP:MF_02017 Cytoskeleton protein RodZ [] # Unknown_Taxa	30.5882	6	16.9137	17.4047	16.8647	16.2358	15.9511	15.2902	16.9137	17.4047	16.8647	16.2358	15.9511	15.2902	17.0824	15.8774	1.20493	2.30526	+	0.0198468
PROKKA_17942	UniProtKB:P76085 Phenylacetate-coenzyme A ligase [Escherichia coli] # Proteobacteria;Gammaproteobacteria;Enterobacteriales;Enterobacteriaceae;Escherichia;Escherichia coli	60.6635	17	16.3432	16.3178	15.8266	13.8648		16.3067	16.3432	16.3178	15.8266	13.8648	9.97029	16.3067	16.1813	14.9805	1.20086	2.29876		0.207633
PROKKA_14575	UniProtKB:P15082 Glucitol operon repressor [Escherichia coli] # Proteobacteria;Gammaproteobacteria;Enterobacteriales;Enterobacteriaceae;Escherichia;Escherichia coli	15.415	2		10.7575					9.61533	10.7575	10.5683	8.7765	10.0503	8.09278	10.393	9.20608	1.18689	2.27661		0.117487
PROKKA_18931	UniProtKB:Q55075 DNA repair and recombination protein RadA [Sulfolobus solfataricus] # Crenarchaeota;Thermoprotei;Sulfolobales;Sulfolobaceae;Sulfolobus;Sulfolobus solfataricus	73.5043	28	17.4333	17.947	16.7547	13.6109	15.4119	17.4702	17.4333	17.947	16.7547	13.6109	15.4119	17.4702	17.4583	16.2737	1.18461	2.27303		0.182397
PROKKA_20060	UniProtKB:Q9X286 hypothetical protein [Thermotoga maritima] # Thermotogae;Thermotogae;Thermotogales;Thermotogaceae;Thermotoga;Thermotoga maritima	21.0884	3	12.2827		14.011	13.0571			12.2827	9.72522	14.011	13.0571	10.0022	8.42279	12.8623	11.687	1.17527	2.25836		0.458181
PROKKA_38789	UniProtKB:P04257 50S ribosomal protein L2 [unclassified_Geobacillus] # Firmicutes;Bacilli;Bacillales;Bacillaceae;Geobacillus;unclassified_Geobacillus	74.5455	23	18.5169	18.7271	15.7886	16.0941	14.5286	18.1478	18.5169	18.7271	15.7886	16.0941	14.5286	18.1478	18.1384	16.9658	1.1726	2.25417		0.371267
PROKKA_17923	UniProtKB:Q4KI73 Histidinol dehydrogenase [Pseudomonas protegens] # Proteobacteria;Gammaproteobacteria;Pseudomonadales;Pseudomonadaceae;Pseudomonas;Pseudomonas protegens	39.3443	12	15.5878	15.2455	14.6446	13.9008	13.1281	14.6878	15.5878	15.2455	14.6446	13.9008	13.1281	14.6878	15.21	14.043	1.167	2.24544		0.0764103
PROKKA_21504	UniProtKB:Q2FV64 Copper-exporting P-type ATPase A [Staphylococcus aureus] # Firmicutes;Bacilli;Bacillales;Staphylococcaceae;Staphylococcus;Staphylococcus aureus	8.29208	4	11.131	12.1943				8.79961	11.131	12.1943	9.60031	10.0653	10.9056	8.79961	11.3267	10.1613	1.16543	2.24301		0.339361
PROKKA_57167	UniProtKB:Q5SKV3 putative PIN and TRAM-domain containing protein precursor [Thermus thermophilus] # Deinococcus-Thermus;Deinococci;Thermales;Thermaceae;Thermus;Thermus thermophilus	34.1085	11	16.2788	17.054	16.1773	15.906	14.4839	15.4696	16.2788	17.054	16.1773	15.906	14.4839	15.4696	16.5592	15.3997	1.15941	2.23366		0.0730257
PROKKA_21468	UniProtKB:P17169 Glutamine--fructose-6-phosphate aminotransferase [isomerizing] [Escherichia coli] # Proteobacteria;Gammaproteobacteria;Enterobacteriales;Enterobacteriaceae;Escherichia;Escherichia coli	28.4539	12	13.8867	14.201	13.3096	10.1322		14.1218	13.8867	14.201	13.3096	10.1322	9.68796	14.1218	13.8446	12.6864	1.15822	2.23181		0.158064
PROKKA_27104	UniProtKB:P74494 Nucleoside diphosphate kinase [Synechocystis sp. PCC 6803] # Cyanobacteria;unclassified_Synechocystis sp. PCC 6803;Chroococcales;unclassified_Synechocystis sp. PCC 6803;Synechocystis;Synechocystis sp. PCC 6803	76	17	19.9369	20.4925	18.726	17.2501	16.5114	20.0104	19.9369	20.4925	18.726	17.2501	16.5114	20.0104	19.8889	18.7312	1.15771	2.23103		0.204718
PROKKA_20661	UniProtKB:P99072 CTP synthase [Staphylococcus aureus] # Firmicutes;Bacilli;Bacillales;Staphylococcaceae;Staphylococcus;Staphylococcus aureus	53.9741	22	16.687	16.7142	15.8198	14.8362	14.5869	16.0559	16.687	16.7142	15.8198	14.8362	14.5869	16.0559	16.4623	15.3114	1.15087	2.22048		0.082275
PROKKA_14429	UniProtKB:P24497 3-phosphoshikimate 1-carboxyvinyltransferase [unclassified_Klebsiella] # Proteobacteria;Gammaproteobacteria;Enterobacteriales;Enterobacteriaceae;Klebsiella;unclassified_Klebsiella	21.9626	7	14.1985	15.0805	12.2353			14.5641	14.1985	15.0805	12.2353	10.2569	9.72266	14.5641	14.2455	13.0974	1.14816	2.21632		0.254525
PROKKA_14313	UniProtKB:P07813 Leucine--tRNA ligase [Escherichia coli] # Proteobacteria;Gammaproteobacteria;Enterobacteriales;Enterobacteriaceae;Escherichia;Escherichia coli	12.1981	10	13.2144	13.7719	10.1214			13.1462	13.2144	13.7719	10.1214	8.40251	10.7466	13.1462	13.0018	11.8562	1.1456	2.21238		0.418172
PROKKA_39967	UniProtKB:P23882 Methionyl-tRNA formyltransferase [Escherichia coli] # Proteobacteria;Gammaproteobacteria;Enterobacteriales;Enterobacteriaceae;Escherichia;Escherichia coli	32.6984	7	16.0742	15.9209	16.0061	14.3258	14.0432	15.6554	16.0742	15.9209	16.0061	14.3258	14.0432	15.6554	16.0018	14.857	1.14474	2.21107		0.0565932
PROKKA_18009	UniProtKB:O67140 L-seryl-tRNA(Sec) selenium transferase [Aquifex aeolicus] # Aquificae;Aquificae;Aquificales;Aquificaceae;Aquifex;Aquifex aeolicus	13.2505	5		13.7912				12.5243	8.98455	13.7912	8.8414	8.4527	9.29018	12.5243	12.3013	11.1606	1.14067	2.20484		0.836696
PROKKA_34363	UniProtKB:P32729 putative ribosomal protein YlxQ [Bacillus subtilis] # Firmicutes;Bacilli;Bacillales;Bacillaceae;Bacillus;Bacillus subtilis	38.835	2			13.3506			11.6591	9.45911	9.98949	13.3506	10.3051	10.0115	11.6591	11.9856	10.8485	1.13715	2.19946		0.845421
PROKKA_38777	UniProtKB:P02391 50S ribosomal protein L6 [unclassified_Geobacillus] # Firmicutes;Bacilli;Bacillales;Bacillaceae;Geobacillus;unclassified_Geobacillus	81.2155	18	20.8617	21.2835	20.2752	19.77	18.9377	20.2148	20.8617	21.2835	20.2752	19.77	18.9377	20.2148	20.8644	19.7324	1.132	2.19162		0.070059
PROKKA_119527	UniProtKB:P94316 NAD-specific glutamate dehydrogenase [Bacteroides fragilis] # Bacteroidetes;Bacteroidia;Bacteroidales;Bacteroidaceae;Bacteroides;Bacteroides fragilis	15.9184	2	11.5273						11.5273	9.7201	12.3786	9.9591	10.2973	10.898	11.5699	10.4381	1.13181	2.19134		0.377351
PROKKA_27122	UniProtKB:Q7A7B4 Bifunctional protein GlmU [Staphylococcus aureus] # Firmicutes;Bacilli;Bacillales;Staphylococcaceae;Staphylococcus;Staphylococcus aureus	34.9451	13	16.0977	16.1341	15.2142	14.8656	14.2457	15.0071	16.0977	16.1341	15.2142	14.8656	14.2457	15.0071	15.8732	14.742	1.13112	2.19028	+	0.0436004
PROKKA_20729	UniProtKB:Q39BA7 Ureidoglycolate lyase [unclassified_Burkholderia cepacia complex] # Proteobacteria;Betaproteobacteria;Burkholderiales;Burkholderiaceae;Burkholderia;unclassified_Burkholderia cepacia complex	51.1551	10	15.3864	15.9299	14.9735		13.625	15.5919	15.3864	15.9299	14.9735	9.52682	13.625	15.5919	15.4834	14.3526	1.13078	2.18978		0.236501
PROKKA_18911	UniProtKB:Q8DPB1 Phosphate-binding protein PstS 1 precursor [Streptococcus pneumoniae] # Firmicutes;Bacilli;Lactobacillales;Streptococcaceae;Streptococcus;Streptococcus pneumoniae	58.3051	14	18.7257	19.0052	18.326	17.4986	16.2537	18.3278	18.7257	19.0052	18.326	17.4986	16.2537	18.3278	18.7121	17.5911	1.12097	2.17494		0.104795
PROKKA_14767	UniProtKB:A0QUX7 Acetolactate synthase small subunit [Mycobacterium smegmatis] # Actinobacteria;Actinobacteria;Actinomycetales;Mycobacteriaceae;Mycobacterium;Mycobacterium smegmatis	61.25	11	18.517	19.2104	18.7841	17.2032	16.2093	18.7292	18.517	19.2104	18.7841	17.2032	16.2093	18.7292	18.8658	17.7498	1.11597	2.16741		0.12782
PROKKA_20076	UniProtKB:Q9KGU7 1-deoxy-D-xylulose-5-phosphate synthase [Pseudomonas aeruginosa] # Proteobacteria;Gammaproteobacteria;Pseudomonadales;Pseudomonadaceae;Pseudomonas;Pseudomonas aeruginosa	13.8042	6	12.8779	12.117	12.6393			12.8062	12.8779	12.117	12.6393	9.03814	9.62133	12.8062	12.5785	11.4641	1.11432	2.16493		0.159705
PROKKA_38796	UniProtKB:P80868 Elongation factor G [Bacillus subtilis] # Firmicutes;Bacilli;Bacillales;Bacillaceae;Bacillus;Bacillus subtilis	74.8555	42	17.9259	17.0152	16.5663	14.9222	14.8553	17.2974	17.9259	17.0152	16.5663	14.9222	14.8553	17.2974	17.2833	16.1737	1.10954	2.15777		0.174935
PROKKA_17990	UniProtKB:P0A090 UDP-N-acetylmuramoylalanine--D-glutamate ligase [Staphylococcus aureus] # Firmicutes;Bacilli;Bacillales;Staphylococcaceae;Staphylococcus;Staphylococcus aureus	32.1586	11	12.5069	14.0196	13.5148			13.7622	12.5069	14.0196	13.5148	9.91839	9.95115	13.7622	13.4739	12.3674	1.10653	2.15326		0.188957
PROKKA_20677	UniProtKB:P39148 Serine hydroxymethyltransferase [Bacillus subtilis] # Firmicutes;Bacilli;Bacillales;Bacillaceae;Bacillus;Bacillus subtilis	56.4904	22	18.2055	18.0966	17.1295	15.943	15.0006	17.8857	18.2055	18.0966	17.1295	15.943	15.0006	17.8857	17.8846	16.7815	1.10304	2.14808		0.169163
PROKKA_38797	UniProtKB:P22744 30S ribosomal protein S7 [unclassified_Geobacillus] # Firmicutes;Bacilli;Bacillales;Bacillaceae;Geobacillus;unclassified_Geobacillus	66.242	17	18.9789	19.1504	18.9592	16.0703	17.1221	19.0407	18.9789	19.1504	18.9592	16.0703	17.1221	19.0407	19.0321	17.933	1.09909	2.14219		0.136924
PROKKA_18964	UniProtKB:Q9KRL3 Carboxynorspermidine synthase [Vibrio cholerae] # Proteobacteria;Gammaproteobacteria;Vibrionales;Vibrionaceae;Vibrio;Vibrio cholerae	23.25	6	14.4057	14.7727	13.0883	11.9656	12.3271	14.1472	14.4057	14.7727	13.0883	11.9656	12.3271	14.1472	14.2488	13.1507	1.09815	2.1408		0.206485
PROKKA_34373	UniProtKB:O82827 Ditrans,polycis-undecaprenyl-diphosphate synthase ((2E,6E)-farnesyl-diphosphate specific) [unclassified_Micrococcus] # Actinobacteria;Actinobacteria;Actinomycetales;Micrococcaceae;Micrococcus;unclassified_Micrococcus	38.9764	7	13.7791	12.9015	12.7444	11.7633		12.8867	13.7791	12.9015	12.7444	11.7633	11.1656	12.8867	13.2173	12.1192	1.09809	2.14072		0.114754
PROKKA_20696	UniProtKB:P70965 UDP-N-acetylglucosamine 1-carboxyvinyltransferase 1 [Bacillus subtilis] # Firmicutes;Bacilli;Bacillales;Bacillaceae;Bacillus;Bacillus subtilis	46.283	15	16.0955	16.0648	16.1775	15.6103	12.2157	15.4537	16.0955	16.0648	16.1775	15.6103	12.2157	15.4537	16.1134	15.0197	1.09367	2.13416		0.202362
PROKKA_34413	UniProtKB:Q9HXQ0 Ribosome maturation factor RimM [Pseudomonas aeruginosa] # Proteobacteria;Gammaproteobacteria;Pseudomonadales;Pseudomonadaceae;Pseudomonas;Pseudomonas aeruginosa	9.52381	2	10.6446	12.1302					10.6446	12.1302	8.91677	9.55756	10.6959	9.3868	11.0961	10.0046	1.09147	2.13092		0.53757
PROKKA_25860	UniProtKB:P54935 Glycine/sarcosine/betaine reductase complex component C subunit beta [unclassified_Eubacterium] # Firmicutes;Clostridia;Clostridiales;Eubacteriaceae;Eubacterium;unclassified_Eubacterium	10.9804	3	12.5147						12.5147	8.50837	10.1075	9.15776	9.85905	10.9192	11.2525	10.1617	1.09085	2.12999		0.769874
PROKKA_38806	UniProtKB:Q06795 hypothetical protein [Bacillus subtilis] # Firmicutes;Bacilli;Bacillales;Bacillaceae;Bacillus;Bacillus subtilis	34.6591	7	18.6232	17.914		13.4618		18.1679	18.6232	17.914	9.89111	13.4618	9.91635	18.1679	17.7289	16.6417	1.08716	2.12455		0.681275
PROKKA_14725	UniProtKB:Q9X4A7 Aminopeptidase PepS [unclassified_Streptococcus] # Firmicutes;Bacilli;Lactobacillales;Streptococcaceae;Streptococcus;unclassified_Streptococcus	27.1505	9	14.6499	16.2396	13.5961	14.4344	13.0992	14.5364	14.6499	16.2396	13.5961	14.4344	13.0992	14.5364	15.2322	14.1537	1.07844	2.11175		0.420142
PROKKA_26246	UniProtKB:P37871 DNA-directed RNA polymerase subunit beta' [Bacillus subtilis] # Firmicutes;Bacilli;Bacillales;Bacillaceae;Bacillus;Bacillus subtilis	12.1014	15	12.3731	12.9054	9.84865			12.1163	12.3731	12.9054	9.84865	9.97799	10.176	12.1163	12.1777	11.1044	1.0733	2.10424		0.459132
PROKKA_20734	UniProtKB:P37869 Enolase [Bacillus subtilis] # Firmicutes;Bacilli;Bacillales;Bacillaceae;Bacillus;Bacillus subtilis	75.8216	32	18.6832	18.675	18.5041	16.8195	16.5985	18.4853	18.6832	18.675	18.5041	16.8195	16.5985	18.4853	18.6231	17.5653	1.05775	2.08169		0.092092
PROKKA_27116	UniProtKB:Q0PAS1 Putative peptidyl-prolyl cis-trans isomerase Cbf2 precursor [Campylobacter jejuni] # Proteobacteria;Epsilonproteobacteria;Campylobacterales;Campylobacteraceae;Campylobacter;Campylobacter jejuni	43.4084	14	16.0653	16.9399	16.4064	15.9673	14.5393	15.5446	16.0653	16.9399	16.4064	15.9673	14.5393	15.5446	16.516	15.4648	1.05122	2.07228		0.0860075
PROKKA_110853	UniProtKB:P21879 Inosine-5'-monophosphate dehydrogenase [Bacillus subtilis] # Firmicutes;Bacilli;Bacillales;Bacillaceae;Bacillus;Bacillus subtilis	8.02469	4	14.1815	12.751	10.9819			13.397	14.1815	12.751	10.9819	10.2164	10.3789	13.397	13.162	12.1151	1.04692	2.06612		0.399501
PROKKA_20632	UniProtKB:Q81JI9 Adenylosuccinate synthetase [unclassified_Bacillus cereus group] # Firmicutes;Bacilli;Bacillales;Bacillaceae;Bacillus;unclassified_Bacillus cereus group	72.7273	27	17.2854	17.0776	16.263	15.0073	13.2785	17.0914	17.2854	17.0776	16.263	15.0073	13.2785	17.0914	16.9381	15.8927	1.0454	2.06394		0.201409
PROKKA_38396	No_DB_Hit hypothetical protein [] # Unknown_Taxa	62.1212	6	15.0959	13.6466				14.4011	15.0959	13.6466	10.7391	8.83152	10.9769	14.4011	14.0117	12.9722	1.03958	2.05563		0.443067
PROKKA_38769	UniProtKB:P66388 30S ribosomal protein S13 [Staphylococcus aureus] # Firmicutes;Bacilli;Bacillales;Staphylococcaceae;Staphylococcus;Staphylococcus aureus	72.5806	13	18.957	18.5808	12.1143	15.2702		18.6109	18.957	18.5808	12.1143	15.2702	10.3761	18.6109	18.2032	17.1661	1.03715	2.05217		0.610934
PROKKA_38780	UniProtKB:P12877 50S ribosomal protein L5 [Bacillus subtilis] # Firmicutes;Bacilli;Bacillales;Bacillaceae;Bacillus;Bacillus subtilis	85	21	18.8842	20.1964	18.3347	17.0256	16.2162	19.5601	18.8842	20.1964	18.3347	17.0256	16.2162	19.5601	19.3581	18.3212	1.03686	2.05175		0.251676
PROKKA_19004	UniProtKB:Q7D5X9 putative adenylyltransferase/sulfurtransferase MoeZ [] # Unknown_Taxa	14.5522	2		11.0267					9.18515	11.0267	10.8254	8.47449	10.4722	8.69477	10.5453	9.51213	1.03313	2.04646		0.258589
PROKKA_25677	UniProtKB:P77690 UDP-4-amino-4-deoxy-L-arabinose--oxoglutarate aminotransferase [Escherichia coli] # Proteobacteria;Gammaproteobacteria;Enterobacteriales;Enterobacteriaceae;Escherichia;Escherichia coli	37.7892	8	15.1037	15.2349	13.247			15.2555	15.1037	15.2349	13.247	9.13328	10.1676	15.2555	14.7644	13.7323	1.0321	2.04499		0.206439
PROKKA_18961	UniProtKB:Q59126 Pyrophosphate--fructose 6-phosphate 1-phosphotransferase [unclassified_Amycolatopsis] # Actinobacteria;Actinobacteria;Actinomycetales;Pseudonocardiaceae;Amycolatopsis;unclassified_Amycolatopsis	60.2941	17	15.4807	15.9493	16.3331	11.0346	15.3028	15.6429	15.4807	15.9493	16.3331	11.0346	15.3028	15.6429	15.9624	14.9306	1.03188	2.04468		0.26895
PROKKA_27105	UniProtKB:P37476 ATP-dependent zinc metalloprotease FtsH [Bacillus subtilis] # Firmicutes;Bacilli;Bacillales;Bacillaceae;Bacillus;Bacillus subtilis	51.84	28	17.6413	17.4146	16.8499	16.219	15.1306	17.0094	17.6413	17.4146	16.8499	16.219	15.1306	17.0094	17.3387	16.312	1.02666	2.03731		0.11709
PROKKA_21521	UniProtKB:Q57986 hypothetical protein [Methanocaldococcus jannaschii] # Euryarchaeota;Methanococci;Methanococcales;Methanocaldococcaceae;Methanocaldococcus;Methanocaldococcus jannaschii	6.64697	3	12.9012	13.4214	11.9784			13.0467	12.9012	13.4214	11.9784	10.0355	10.6649	13.0467	12.8826	11.8578	1.02484	2.03474		0.207079
PROKKA_17912	No_DB_Hit hypothetical protein [] # Unknown_Taxa	34.7107	5	14.3421	15.2395	13.4107	12.2299		14.8307	14.3421	15.2395	13.4107	12.2299	9.45121	14.8307	14.5172	13.4953	1.02184	2.03051		0.258281
PROKKA_26222	UniProtKB:P21467 30S ribosomal protein S5 [Bacillus subtilis] # Firmicutes;Bacilli;Bacillales;Bacillaceae;Bacillus;Bacillus subtilis	35.9788	6	16.0551	16.3853	11.5483		12.9502	16.0658	16.0551	16.3853	11.5483	9.99958	12.9502	16.0658	15.6725	14.6575	1.01497	2.02086		0.518717
PROKKA_43541	CLUSTERS:PRK11523 DNA-binding transcriptional repressor ExuR [] # Unknown_Taxa	45.0495	8	15.897	16.4325	14.4045	14.3675	13.4747	15.6811	15.897	16.4325	14.4045	14.3675	13.4747	15.6811	15.8	14.7912	1.00872	2.01213		0.291963
PROKKA_20689	UniProtKB:P37811 ATP synthase subunit delta [Bacillus subtilis] # Firmicutes;Bacilli;Bacillales;Bacillaceae;Bacillus;Bacillus subtilis	64.3979	13	16.2861	17.1316	16.5061	15.4638	13.5773	16.6195	16.2861	17.1316	16.5061	15.4638	13.5773	16.6195	16.6872	15.6855	1.0017	2.00236		0.198144
PROKKA_14413	UniProtKB:O67502 Tryptophan synthase alpha chain [Aquifex aeolicus] # Aquificae;Aquificae;Aquificales;Aquificaceae;Aquifex;Aquifex aeolicus	46.5455	11	16.308	16.2296	14.5696	13.818		16.2014	16.308	16.2296	14.5696	13.818	10.3522	16.2014	15.8909	14.8903	1.00066	2.00091		0.278079
PROKKA_20690	UniProtKB:Q2RFX7 ATP synthase subunit alpha [Moorella thermoacetica] # Firmicutes;Clostridia;Thermoanaerobacterales;Thermoanaerobacteraceae;Moorella;Moorella thermoacetica	58.2505	32	18.661	18.0194	17.5507	15.6892	15.217	18.4041	18.661	18.0194	17.5507	15.6892	15.217	18.4041	18.1493	17.155	0.994336	1.99216		0.191206
PROKKA_20649	UniProtKB:P37973 Nickel and cobalt resistance protein CnrB [Cupriavidus metallidurans] # Proteobacteria;Betaproteobacteria;Burkholderiales;Burkholderiaceae;Cupriavidus;Cupriavidus metallidurans	7.9235	3	10.946	11.8126					10.946	11.8126	9.52052	10.3208	10.327	9.23315	11.0371	10.0432	0.99398	1.99167		0.352631
PROKKA_38792	UniProtKB:P42920 50S ribosomal protein L3 [Bacillus subtilis] # Firmicutes;Bacilli;Bacillales;Bacillaceae;Bacillus;Bacillus subtilis	66.1905	27	19.0154	19.4286	18.0938	17.9081	16.1143	18.7819	19.0154	19.4286	18.0938	17.9081	16.1143	18.7819	18.9462	17.9651	0.981133	1.97402		0.229643
PROKKA_117233	UniProtKB:Q55075 DNA repair and recombination protein RadA [Sulfolobus solfataricus] # Crenarchaeota;Thermoprotei;Sulfolobales;Sulfolobaceae;Sulfolobus;Sulfolobus solfataricus	7.12251	2		10.9543					9.87699	10.9543	9.1238	8.98122	10.0485	7.83986	10.1809	9.22359	0.95728	1.94165		0.282997
PROKKA_38804	UniProtKB:P66091 50S ribosomal protein L1 [Staphylococcus aureus] # Firmicutes;Bacilli;Bacillales;Staphylococcaceae;Staphylococcus;Staphylococcus aureus	70.5628	26	20.1273	20.2444	19.7243	19.1376	18.1308	19.6462	20.1273	20.2444	19.7243	19.1376	18.1308	19.6462	20.0487	19.0988	0.94989	1.93173		0.0881028
PROKKA_17921	UniProtKB:Q92TB0 Imidazoleglycerol-phosphate dehydratase [Sinorhizobium meliloti] # Proteobacteria;Alphaproteobacteria;Rhizobiales;Rhizobiaceae;Sinorhizobium;Sinorhizobium meliloti	34.8718	6	16.5696	12.758	13.3813		15.172	14.4763	16.5696	12.758	13.3813	9.24047	15.172	14.4763	15.2246	14.2953	0.929289	1.90434		0.595853
PROKKA_38805	UniProtKB:P0A0F2 50S ribosomal protein L11 [Staphylococcus aureus] # Firmicutes;Bacilli;Bacillales;Staphylococcaceae;Staphylococcus;Staphylococcus aureus	62.4113	13	19.2134	19.6454	17.3678	17.5195	16.9712	19	19.2134	19.6454	17.3678	17.5195	16.9712	19	19.022	18.0962	0.925849	1.8998		0.379827
PROKKA_63440	No_DB_Hit hypothetical protein [] # Unknown_Taxa	59.4595	6	15.674	13.7182	14.9876		13.4804	15.2714	15.674	13.7182	14.9876	9.62521	13.4804	15.2714	14.9991	14.0748	0.924305	1.89777		0.319453
PROKKA_17973	UniProtKB:O31728 Cell division protein SepF [Bacillus subtilis] # Firmicutes;Bacilli;Bacillales;Bacillaceae;Bacillus;Bacillus subtilis	46.1111	8	17.3412	17.4127	15.1391	13.8788		17.4758	17.3412	17.4127	15.1391	13.8788	10.2577	17.4758	16.9377	16.0143	0.923426	1.89661		0.280389
PROKKA_20598	UniProtKB:P99178 Serine--tRNA ligase [Staphylococcus aureus] # Firmicutes;Bacilli;Bacillales;Staphylococcaceae;Staphylococcus;Staphylococcus aureus	41.9431	19	16.8092	17.0221	16.0059	14.9404	13.7737	16.9063	16.8092	17.0221	16.0059	14.9404	13.7737	16.9063	16.6742	15.7755	0.898706	1.86439		0.218953
PROKKA_14647	UniProtKB:Q9WYW2 Tryptophan--tRNA ligase [Thermotoga maritima] # Thermotogae;Thermotogae;Thermotogales;Thermotogaceae;Thermotoga;Thermotoga maritima	42.2492	13	15.988	16.6309	14.9045	13.4321	13.0355	16.4011	15.988	16.6309	14.9045	13.4321	13.0355	16.4011	16.0039	15.1086	0.895343	1.86005		0.257277
PROKKA_18061	UniProtKB:O06873 Chemotaxis protein PomA [unclassified_Vibrio harveyi group] # Proteobacteria;Gammaproteobacteria;Vibrionales;Vibrionaceae;Vibrio;unclassified_Vibrio harveyi group	13.5135	2	13.4459	13.6183	12.8853	12.6731		13.0493	13.4459	13.6183	12.8853	12.6731	10.8544	13.0493	13.3489	12.4563	0.892625	1.85655		0.18992
PROKKA_38767	UniProtKB:P80373 30S ribosomal protein S4 [Thermus thermophilus] # Deinococcus-Thermus;Deinococci;Thermales;Thermaceae;Thermus;Thermus thermophilus	83.3333	20	19.5974	19.1442	18.2446	16.1986	17.613	19.2779	19.5974	19.1442	18.2446	16.1986	17.613	19.2779	19.0978	18.2127	0.885168	1.84698		0.253487
PROKKA_39044	UniProtKB:Q9WZC2 Spermidine synthase [Thermotoga maritima] # Thermotogae;Thermotogae;Thermotogales;Thermotogaceae;Thermotoga;Thermotoga maritima	15.7895	3	9.74324	12.1246				10.791	9.74324	12.1246	9.49093	9.92509	9.07846	10.791	10.9759	10.0965	0.879325	1.83951		0.620736
PROKKA_14792	HAMAP:MF_01463_B Protein translocase subunit SecD [] # Unknown_Taxa	41.3043	18	18.5091	18.2715	18.1093	17.1005	16.0749	18.2906	18.5091	18.2715	18.1093	17.1005	16.0749	18.2906	18.306	17.4312	0.874832	1.83379		0.154257
PROKKA_68635	UniProtKB:P0A544 D-3-phosphoglycerate dehydrogenase [] # Unknown_Taxa	5.86319	2		10.3877					8.9076	10.3877	11.7229	10.0425	10.5408	8.19633	10.7594	9.88551	0.87387	1.83257		0.528142
PROKKA_20678	UniProtKB:P70881 Uracil phosphoribosyltransferase [unclassified_Geobacillus thermoleovorans group] # Firmicutes;Bacilli;Bacillales;Bacillaceae;Geobacillus;unclassified_Geobacillus thermoleovorans group	32.381	6	14.1062	14.9173	14.0276			15.0494	14.1062	14.9173	14.0276	9.64565	10.3592	15.0494	14.4094	13.5517	0.857651	1.81209		0.195821
PROKKA_22942	UniProtKB:P0CC08 Acetyl-coenzyme A carboxylase carboxyl transferase subunit beta [Streptococcus pneumoniae] # Firmicutes;Bacilli;Lactobacillales;Streptococcaceae;Streptococcus;Streptococcus pneumoniae	15.7534	3	13.0033	13.3872				12.9086	13.0033	13.3872	9.29547	11.0229	9.99787	12.9086	12.6701	11.8128	0.857384	1.81175		0.726215
PROKKA_14283	UniProtKB:P11931 Valine--tRNA ligase [unclassified_Geobacillus] # Firmicutes;Bacilli;Bacillales;Bacillaceae;Geobacillus;unclassified_Geobacillus	38.8701	33	15.4038	16.0579	14.5199	12.8772	12.0683	15.9423	15.4038	16.0579	14.5199	12.8772	12.0683	15.9423	15.4583	14.6055	0.852823	1.80603		0.249448
PROKKA_14568	UniProtKB:Q70I53 Histone deacetylase-like amidohydrolase [unclassified_unclassified Alcaligenaceae] # Proteobacteria;Betaproteobacteria;Burkholderiales;Alcaligenaceae;unclassified_unclassified Alcaligenaceae;unclassified_unclassified Alcaligenaceae	6.23608	3		13.0152	11.4425	11.4405	11.5875	9.62445	9.87368	13.0152	11.4425	11.4405	11.5875	9.62445	11.9658	11.1133	0.852482	1.8056		0.63918
PROKKA_21464	HAMAP:MF_01438 DNA integrity scanning protein DisA [] # Unknown_Taxa	15.9259	4	13.9032	13.9357				13.8514	13.9032	13.9357	10.377	10.7495	10.4537	13.8514	13.3952	12.5431	0.85213	1.80516		0.547261
PROKKA_22943	UniProtKB:Q58626 Pyruvate carboxylase subunit A [Methanocaldococcus jannaschii] # Euryarchaeota;Methanococci;Methanococcales;Methanocaldococcaceae;Methanocaldococcus;Methanocaldococcus jannaschii	25.6125	6	12.082	10.8057				11.2372	12.082	10.8057	9.37982	7.33598	10.2339	11.2372	11.1446	10.2991	0.84547	1.79685		0.458104
PROKKA_17934	Pfam:PF12127.2 SigmaW regulon antibacterial [] # Unknown_Taxa	72.6727	29	20.211	20.8804	19.7829	18.8818	19.3359	20.1007	20.211	20.8804	19.7829	18.8818	19.3359	20.1007	20.3631	19.5288	0.834373	1.78308		0.14928
PROKKA_51983	UniProtKB:P50849 Polyribonucleotide nucleotidyltransferase [Bacillus subtilis] # Firmicutes;Bacilli;Bacillales;Bacillaceae;Bacillus;Bacillus subtilis	59.467	54	18.4081	18.5177	17.8477	17.0814	15.4969	18.4325	18.4081	18.5177	17.8477	17.0814	15.4969	18.4325	18.2863	17.4542	0.832091	1.78026		0.224326
PROKKA_21533	UniProtKB:P28903 Anaerobic ribonucleoside-triphosphate reductase [Escherichia coli] # Proteobacteria;Gammaproteobacteria;Enterobacteriales;Enterobacteriaceae;Escherichia;Escherichia coli	25	12	13.7641	14.8341	13.118	10.1082		14.7076	13.7641	14.8341	13.118	10.1082	10.4222	14.7076	14.0816	13.2503	0.831258	1.77924		0.239938
PROKKA_17953	UniProtKB:P61498 Orotate phosphoribosyltransferase [Thermus thermophilus] # Deinococcus-Thermus;Deinococci;Thermales;Thermaceae;Thermus;Thermus thermophilus	14.7783	2	14.5567	15.9684	14.2608		13.3964	15.5674	14.5567	15.9684	14.2608	10.3892	13.3964	15.5674	15.1336	14.304	0.829656	1.77726		0.318583
PROKKA_42027	UniProtKB:Q0QLE2 2,3-dimethylmalate dehydratase large subunit [unclassified_Eubacterium] # Firmicutes;Clostridia;Clostridiales;Eubacteriaceae;Eubacterium;unclassified_Eubacterium	26.5432	15	13.573	14.6015	13.4187	10.4923	12.5046	14.2731	13.573	14.6015	13.4187	10.4923	12.5046	14.2731	13.9657	13.1384	0.827294	1.77435		0.279681
PROKKA_17983	UniProtKB:P17865 Cell division protein FtsZ [Bacillus subtilis] # Firmicutes;Bacilli;Bacillales;Bacillaceae;Bacillus;Bacillus subtilis	61.7978	16	17.1624	17.9549	17.5017	16.6834	15.7893	17.3634	17.1624	17.9549	17.5017	16.6834	15.7893	17.3634	17.5764	16.7493	0.827129	1.77415		0.143265
PROKKA_67277	UniProtKB:Q05098 Ferric enterobactin receptor precursor [Pseudomonas aeruginosa] # Proteobacteria;Gammaproteobacteria;Pseudomonadales;Pseudomonadaceae;Pseudomonas;Pseudomonas aeruginosa	1.82002	3	11.2277	10.1217					11.2277	10.1217	10.732	10.1134	10.5252	8.47978	10.763	9.93586	0.827098	1.77411		0.232047
PROKKA_05798	UniProtKB:Q46508 NADP-reducing hydrogenase subunit HndC [unclassified_Desulfovibrio] # Proteobacteria;Deltaproteobacteria;Desulfovibrionales;Desulfovibrionaceae;Desulfovibrio;unclassified_Desulfovibrio	7.08117	2			12.2071		11.1622		8.79571	10.2403	12.2071	10.128	11.1622	7.65057	11.0549	10.2335	0.821418	1.76714		0.621412
PROKKA_19074	UniProtKB:Q97NF1 Glycerol-3-phosphate dehydrogenase [NAD(P)+] [Streptococcus pneumoniae] # Firmicutes;Bacilli;Lactobacillales;Streptococcaceae;Streptococcus;Streptococcus pneumoniae	43.9169	10	15.4011	15.1191	16.4184	13.9846	15.5354	14.9028	15.4011	15.1191	16.4184	13.9846	15.5354	14.9028	15.7597	14.9405	0.819167	1.76439		0.233861
PROKKA_18489	UniProtKB:Q06879 Pyruvate-flavodoxin oxidoreductase [unclassified_Nostoc] # Cyanobacteria;unclassified_Nostoc;Nostocales;Nostocaceae;Nostoc;unclassified_Nostoc	12.8183	12			10.8292				8.33128	10.477	10.8292	9.00991	10.2593	8.2555	10.2154	9.41416	0.801242	1.7426		0.510105
PROKKA_43546	UniProtKB:Q9HH09 Glutamine synthetase [Sulfolobus acidocaldarius] # Crenarchaeota;Thermoprotei;Sulfolobales;Sulfolobaceae;Sulfolobus;Sulfolobus acidocaldarius	72.3099	51	19.1796	19.2924	18.2925	17.571	17.0929	19.0963	19.1796	19.2924	18.2925	17.571	17.0929	19.0963	18.9853	18.1865	0.798781	1.73963		0.215818
PROKKA_57168	No_DB_Hit hypothetical protein [] # Unknown_Taxa	59.542	7	18.785	19.2235	19.1464	18.815	18.4239	17.0346	18.785	19.2235	19.1464	18.815	18.4239	17.0346	19.0639	18.2682	0.795695	1.73591		0.159629
PROKKA_14612	UniProtKB:Q81MB5 6,7-dimethyl-8-ribityllumazine synthase [unclassified_Bacillus cereus group] # Firmicutes;Bacilli;Bacillales;Bacillaceae;Bacillus;unclassified_Bacillus cereus group	87.0968	14	18.6317	19.0992	19.6895	17.994	18.9171	18.1408	18.6317	19.0992	19.6895	17.994	18.9171	18.1408	19.2052	18.4102	0.794999	1.73508		0.132732
PROKKA_23028	UniProtKB:Q9X1E2 Methyl-accepting chemotaxis protein 4 [Thermotoga maritima] # Thermotogae;Thermotogae;Thermotogales;Thermotogaceae;Thermotoga;Thermotoga maritima	56.7867	23	18.0441	17.9273	17.7743	16.891	17.1175	17.337	18.0441	17.9273	17.7743	16.891	17.1175	17.337	17.9194	17.1266	0.792817	1.73245	+	0.00603574
PROKKA_43564	UniProtKB:P0A8Y1 Pyrimidine 5'-nucleotidase YjjG [Escherichia coli] # Proteobacteria;Gammaproteobacteria;Enterobacteriales;Enterobacteriaceae;Escherichia;Escherichia coli	24.6862	4	15.0963	15.6939	13.7482	13.166	13.5847	15.1879	15.0963	15.6939	13.7482	13.166	13.5847	15.1879	15.0504	14.2586	0.791738	1.73116		0.362078
PROKKA_18008	UniProtKB:O67139 Selenide, water dikinase [Aquifex aeolicus] # Aquificae;Aquificae;Aquificales;Aquificaceae;Aquifex;Aquifex aeolicus	17.7936	3	15.5756	16.1112	14.3468	15.6563	14.6269	12.0851	15.5756	16.1112	14.3468	15.6563	14.6269	12.0851	15.5148	14.7258	0.788995	1.72787		0.36
PROKKA_14442	UniProtKB:P99166 Phosphoribosylformylglycinamidine synthase 1 [Staphylococcus aureus] # Firmicutes;Bacilli;Bacillales;Staphylococcaceae;Staphylococcus;Staphylococcus aureus	30.9322	5	11.4196	13.8239				12.7428	11.4196	13.8239	9.52709	11.2302	10.2093	12.7428	12.549	11.7649	0.784079	1.72199		0.898581
PROKKA_38421	UniProtKB:Q02114 N-acetylmuramoyl-L-alanine amidase LytC precursor [Bacillus subtilis] # Firmicutes;Bacilli;Bacillales;Bacillaceae;Bacillus;Bacillus subtilis	3.46084	2	10.0761	11.3491					10.0761	11.3491	9.567	8.32449	10.9401	8.25997	10.5335	9.75479	0.778745	1.71564		0.324434
PROKKA_18956	UniProtKB:Q58813 L-fuculose phosphate aldolase [Methanocaldococcus jannaschii] # Euryarchaeota;Methanococci;Methanococcales;Methanocaldococcaceae;Methanocaldococcus;Methanocaldococcus jannaschii	20.7407	4	14.8453	14.5301	11.4019	12.3297		14.625	14.8453	14.5301	11.4019	12.3297	11.1092	14.625	14.183	13.4087	0.774346	1.71041		0.580659
PROKKA_25657	UniProtKB:P30949 Glutamate-1-semialdehyde 2,1-aminomutase [Bacillus subtilis] # Firmicutes;Bacilli;Bacillales;Bacillaceae;Bacillus;Bacillus subtilis	36.6822	10	14.6991	14.1627	11.903			14.6943	14.6991	14.1627	11.903	9.98808	9.95648	14.6943	13.9887	13.2147	0.773982	1.70998		0.318115
PROKKA_14587	UniProtKB:P80880 Thioredoxin reductase [Bacillus subtilis] # Firmicutes;Bacilli;Bacillales;Bacillaceae;Bacillus;Bacillus subtilis	38.6364	10	16.8664	17.0342	14.8518	14.457		17.113	16.8664	17.0342	14.8518	14.457	10.5299	17.113	16.5268	15.7534	0.773406	1.7093		0.337446
PROKKA_14382	UniProtKB:P67272 Putative GTP cyclohydrolase 1 type 2 [Staphylococcus aureus] # Firmicutes;Bacilli;Bacillales;Staphylococcaceae;Staphylococcus;Staphylococcus aureus	10.2632	2	12.8051		11.8468	12.3849			12.8051	9.43865	11.8468	12.3849	10.1112	8.32188	11.9087	11.1409	0.767723	1.70258		0.518935
PROKKA_14765	UniProtKB:P51785 Dihydroxy-acid dehydratase [Bacillus subtilis] # Firmicutes;Bacilli;Bacillales;Bacillaceae;Bacillus;Bacillus subtilis	66.9611	33	18.6863	18.7404	18.081	17.5023	16.5803	18.5635	18.6863	18.7404	18.081	17.5023	16.5803	18.5635	18.5319	17.7711	0.760804	1.69443		0.193338
PROKKA_14632	UniProtKB:P42604 Altronate dehydratase [Escherichia coli] # Proteobacteria;Gammaproteobacteria;Enterobacteriales;Enterobacteriaceae;Escherichia;Escherichia coli	83.3333	6	17.7294	17.9815	17.0873	16.377	16.6113	17.4511	17.7294	17.9815	17.0873	16.377	16.6113	17.4511	17.6461	16.8902	0.75588	1.68866		0.135178
PROKKA_14802	UniProtKB:Q5XD24 putative metallo-hydrolase [Streptococcus pyogenes] # Firmicutes;Bacilli;Lactobacillales;Streptococcaceae;Streptococcus;Streptococcus pyogenes	26.1905	2		14.3693	13.3812			14.0578	9.86815	14.3693	13.3812	9.77944	10.5496	14.0578	13.415	12.6611	0.753885	1.68633		0.600491
PROKKA_57701	UniProtKB:P63844 GTP-sensing transcriptional pleiotropic repressor CodY [Staphylococcus aureus] # Firmicutes;Bacilli;Bacillales;Staphylococcaceae;Staphylococcus;Staphylococcus aureus	5.65371	2	13.529					12.712	13.529	8.83083	10.1569	8.9764	9.57518	12.712	12.1269	11.3765	0.750366	1.68222		0.829344
PROKKA_20728	UniProtKB:P37666 Glyoxylate/hydroxypyruvate reductase B [Escherichia coli] # Proteobacteria;Gammaproteobacteria;Enterobacteriales;Enterobacteriaceae;Escherichia;Escherichia coli	60.3077	11	15.4039	16.0368	15.7317	14.7256	14.8672	15.3343	15.4039	16.0368	15.7317	14.7256	14.8672	15.3343	15.7471	14.9998	0.747312	1.67866	+	0.0447081
PROKKA_38424	UniProtKB:O32242 Transcriptional repressor SdpR [Bacillus subtilis] # Firmicutes;Bacilli;Bacillales;Bacillaceae;Bacillus;Bacillus subtilis	43.8776	4	17.9987	18.8564	19.2658	18.1578	18.0779	17.9205	17.9987	18.8564	19.2658	18.1578	18.0779	17.9205	18.7975	18.0554	0.742084	1.67259		0.159735
PROKKA_61940	No_DB_Hit hypothetical protein [] # Unknown_Taxa	2.37877	2						8.82687	9.74881	8.54132	10.6021	8.89418	9.52683	8.82687	9.85968	9.11856	0.741119	1.67147		0.438735
PROKKA_25655	UniProtKB:P06983 Porphobilinogen deaminase [Escherichia coli] # Proteobacteria;Gammaproteobacteria;Enterobacteriales;Enterobacteriaceae;Escherichia;Escherichia coli	56.7657	13	16.4592	16.5519	16.684	15.8851	15.7134	15.8956	16.4592	16.5519	16.684	15.8851	15.7134	15.8956	16.568	15.8338	0.734243	1.66352	+	0.00113061
PROKKA_06630	UniProtKB:P22983 Pyruvate, phosphate dikinase [unclassified_Lachnoclostridium] # Firmicutes;Clostridia;Clostridiales;Lachnospiraceae;Lachnoclostridium;unclassified_Lachnoclostridium	4.49069	4	9.69881	12.0144				10.4444	9.69881	12.0144	10.4702	9.95212	10.5285	10.4444	11.0559	10.3298	0.726086	1.65415		0.583387
PROKKA_126758	UniProtKB:P60339 Elongation factor Tu-B [Thermus thermophilus] # Deinococcus-Thermus;Deinococci;Thermales;Thermaceae;Thermus;Thermus thermophilus	15.8291	4	15.8906	16.4068	14.4903	14.6362	14.1258	15.8703	15.8906	16.4068	14.4903	14.6362	14.1258	15.8703	15.7957	15.0707	0.724995	1.65289		0.404699
PROKKA_18023	UniProtKB:P40404 Chemoreceptor glutamine deamidase CheD [Bacillus subtilis] # Firmicutes;Bacilli;Bacillales;Bacillaceae;Bacillus;Bacillus subtilis	26.087	3	14.1585					13.2677	14.1585	9.13413	10.1404	9.90233	10.374	13.2677	12.7011	11.9833	0.71784	1.64472		0.985086
PROKKA_14571	UniProtKB:O31778 (Dimethylallyl)adenosine tRNA methylthiotransferase MiaB [Bacillus subtilis] # Firmicutes;Bacilli;Bacillales;Bacillaceae;Bacillus;Bacillus subtilis	15.9551	4		13.213			11.9999	11.088	9.99522	13.213	10.3517	9.86199	11.9999	11.088	11.9443	11.2294	0.714858	1.64132		0.872821
PROKKA_08372	UniProtKB:P05825 Ferrienterobactin receptor precursor [Escherichia coli] # Proteobacteria;Gammaproteobacteria;Enterobacteriales;Enterobacteriaceae;Escherichia;Escherichia coli	2.18424	2			11.235				9.64169	10.0162	11.235	8.93773	9.36275	10.5009	10.4665	9.75811	0.708363	1.63395		0.35692
PROKKA_110233	UniProtKB:P33950 Heme-binding protein A precursor [Haemophilus influenzae] # Proteobacteria;Gammaproteobacteria;Pasteurellales;Pasteurellaceae;Haemophilus;Haemophilus influenzae	20	4		11.7198					9.19743	11.7198	9.96451	10.3973	10.4396	8.24125	10.6909	9.9849	0.706015	1.63129		0.594594
PROKKA_25672	UniProtKB:Q57658 Aspartate-semialdehyde dehydrogenase [Methanocaldococcus jannaschii] # Euryarchaeota;Methanococci;Methanococcales;Methanocaldococcaceae;Methanocaldococcus;Methanocaldococcus jannaschii	45.0276	15	16.2068	17.0194	15.8145	15.1261	14.4868	16.6767	16.2068	17.0194	15.8145	15.1261	14.4868	16.6767	16.4367	15.7338	0.702933	1.62781		0.28338
PROKKA_14770	UniProtKB:Q0QLE2 2,3-dimethylmalate dehydratase large subunit [unclassified_Eubacterium] # Firmicutes;Clostridia;Clostridiales;Eubacteriaceae;Eubacterium;unclassified_Eubacterium	62.5882	25	18.0576	18.5931	17.1034	17.2412	17.0533	17.6541	18.0576	18.5931	17.1034	17.2412	17.0533	17.6541	18.0409	17.3385	0.702478	1.6273		0.269954
PROKKA_27155	UniProtKB:Q06879 Pyruvate-flavodoxin oxidoreductase [unclassified_Nostoc] # Cyanobacteria;unclassified_Nostoc;Nostocales;Nostocaceae;Nostoc;unclassified_Nostoc	71.5861	107	21.7069	21.5421	21.0366	20.4702	19.428	21.5975	21.7069	21.5421	21.0366	20.4702	19.428	21.5975	21.4556	20.761	0.694557	1.61839		0.230478
PROKKA_32723	No_DB_Hit hypothetical protein [] # Unknown_Taxa	31.016	5	15.4316	14.4722	15.0774	13.455	14.5235	14.7732	15.4316	14.4722	15.0774	13.455	14.5235	14.7732	15.0461	14.3531	0.693029	1.61667		0.205282
PROKKA_20736	UniProtKB:Q3AFC6 Putative K(+)-stimulated pyrophosphate-energized sodium pump [Carboxydothermus hydrogenoformans] # Firmicutes;Clostridia;Thermoanaerobacterales;Thermoanaerobacteraceae;Carboxydothermus;Carboxydothermus hydrogenoformans	21.5247	13	16.8404	16.8896	16.1709	16.0654	15.295	16.3726	16.8404	16.8896	16.1709	16.0654	15.295	16.3726	16.6687	15.978	0.690763	1.61414		0.141734
PROKKA_34414	CLUSTERS:PRK00468 hypothetical protein [] # Unknown_Taxa	42.8571	2	13.5342	16.6685				16.1038	13.5342	16.6685	8.23457	9.37946	10.0151	16.1038	15.2429	14.5533	0.689618	1.61286		0.779009
PROKKA_18069	No_DB_Hit hypothetical protein [] # Unknown_Taxa	42.1053	2	15.5688	14.7979	13.8822		13.8542	15.3707	15.5688	14.7979	13.8822	8.63497	13.8542	15.3707	14.9073	14.2282	0.679143	1.60119		0.36736
PROKKA_14684	UniProtKB:D5ARZ0 Electron transport complex protein rnfB [Rhodobacter capsulatus] # Proteobacteria;Alphaproteobacteria;Rhodobacterales;Rhodobacteraceae;Rhodobacter;Rhodobacter capsulatus	13.3094	2		11.3606					9.77419	11.3606	10.8485	10.5292	10.0749	9.61746	10.8001	10.1215	0.67864	1.60063		0.335147
PROKKA_25763	Pfam:PF04984.8 Phage tail sheath protein [] # Unknown_Taxa	5.43478	2	10.2363	9.92194					10.2363	9.92194	7.79258	9.54319	9.27056	7.11028	9.64267	8.96758	0.675092	1.5967		0.567899
PROKKA_14611	UniProtKB:A5U2B7 Riboflavin biosynthesis protein RibBA [Mycobacterium tuberculosis] # Actinobacteria;Actinobacteria;Actinomycetales;Mycobacteriaceae;Mycobacterium;Mycobacterium tuberculosis	58.4767	24	16.7665	17.3843	16.6188	15.9294	15.0939	17.1265	16.7665	17.3843	16.6188	15.9294	15.0939	17.1265	16.9628	16.2905	0.672296	1.59361		0.240901
PROKKA_14228	UniProtKB:O35002 Carboxy-terminal processing protease CtpB precursor [Bacillus subtilis] # Firmicutes;Bacilli;Bacillales;Bacillaceae;Bacillus;Bacillus subtilis	47.7064	23	16.7133	16.8607	15.2068	14.6556	14.1344	16.8993	16.7133	16.8607	15.2068	14.6556	14.1344	16.8993	16.4267	15.7561	0.670618	1.59175		0.360727
PROKKA_14304	UniProtKB:P26908 50S ribosomal protein L21 [Bacillus subtilis] # Firmicutes;Bacilli;Bacillales;Bacillaceae;Bacillus;Bacillus subtilis	72.1154	7	18.7422	19.9884	17.8374	18.5434	17.6964	18.8923	18.7422	19.9884	17.8374	18.5434	17.6964	18.8923	19.123	18.459	0.664028	1.5845		0.541255
PROKKA_57161	UniProtKB:P0CI79 Thymidylate synthase 1 [Bacillus subtilis] # Firmicutes;Bacilli;Bacillales;Bacillaceae;Bacillus;Bacillus subtilis	27.4368	7	14.0493	14.2729	12.019			14.4857	14.0493	14.2729	12.019	10.3186	10.657	14.4857	13.7348	13.072	0.662835	1.58319		0.343816
PROKKA_27134	UniProtKB:P80910 Indolepyruvate oxidoreductase subunit IorA [Methanothermobacter marburgensis] # Euryarchaeota;Methanobacteria;Methanobacteriales;Methanobacteriaceae;Methanothermobacter;Methanothermobacter marburgensis	8.34753	4	11.5358	12.8281	10.6939			12.285	11.5358	12.8281	10.6939	9.89152	10.6295	12.285	11.9534	11.2924	0.660957	1.58113		0.469848
PROKKA_79763	UniProtKB:G3XD24 Methyl-accepting chemotaxis protein PctA [Pseudomonas aeruginosa] # Proteobacteria;Gammaproteobacteria;Pseudomonadales;Pseudomonadaceae;Pseudomonas;Pseudomonas aeruginosa	4.41595	2	10.5174	10.4547				9.16224	10.5174	10.4547	9.96977	9.14362	10.3594	9.16224	10.3339	9.67491	0.65895	1.57893		0.158083
PROKKA_14811	UniProtKB:P71011 Antilisterial bacteriocin subtilosin biosynthesis protein AlbA [Bacillus subtilis] # Firmicutes;Bacilli;Bacillales;Bacillaceae;Bacillus;Bacillus subtilis	14.7583	3	12.7945	13.9576	13.6254		12.9504	13.842	12.7945	13.9576	13.6254	8.96298	12.9504	13.842	13.5367	12.9106	0.626145	1.54344		0.373516
PROKKA_25855	UniProtKB:Q9EV94 Glycine reductase complex component B subunits alpha and beta [[Clostridium] sticklandii] # Firmicutes;Clostridia;Clostridiales;Peptostreptococcaceae;Peptoclostridium;[Clostridium] sticklandii	14.2191	5		10.336				10.0944	8.74961	10.336	10.8359	8.19835	9.83708	10.0944	10.209	9.58348	0.625481	1.54273		0.527844
PROKKA_18048	UniProtKB:P29072 Chemotaxis protein CheA [Bacillus subtilis] # Firmicutes;Bacilli;Bacillales;Bacillaceae;Bacillus;Bacillus subtilis	44.2416	21	16.7189	14.3594	15.5399	14.1452	15.2647	15.7986	16.7189	14.3594	15.5399	14.1452	15.2647	15.7986	15.8446	15.2198	0.624755	1.54195		0.604678
PROKKA_40060	UniProtKB:A0QWT3 S-adenosylmethionine synthase [Mycobacterium smegmatis] # Actinobacteria;Actinobacteria;Actinomycetales;Mycobacteriaceae;Mycobacterium;Mycobacterium smegmatis	12.4402	4	13.2761	13.5963				13.7047	13.2761	13.5963	9.87845	9.61786	9.89151	13.7047	12.9197	12.296	0.623688	1.54081		0.543161
PROKKA_53302	UniProtKB:P99085 Hypoxanthine-guanine phosphoribosyltransferase [Staphylococcus aureus] # Firmicutes;Bacilli;Bacillales;Staphylococcaceae;Staphylococcus;Staphylococcus aureus	46.6667	7	14.9636	15.9454	15.5513	14.7908	13.8683	15.5988	14.9636	15.9454	15.5513	14.7908	13.8683	15.5988	15.5414	14.9188	0.622601	1.53965		0.271177
PROKKA_21524	UniProtKB:P0A6Z3 Chaperone protein HtpG [Escherichia coli] # Proteobacteria;Gammaproteobacteria;Enterobacteriales;Enterobacteriaceae;Escherichia;Escherichia coli	66.1316	39	17.6326	17.8573	16.7018	15.125	14.1652	18.2012	17.6326	17.8573	16.7018	15.125	14.1652	18.2012	17.4769	16.8544	0.622458	1.5395		0.284081
PROKKA_51974	UniProtKB:Q59229 Aspartokinase [unclassified_Bacillus] # Firmicutes;Bacilli;Bacillales;Bacillaceae;Bacillus;unclassified_Bacillus	49.6333	15	15.9046	16.4943	15.1754	13.4532	14.3495	16.4901	15.9046	16.4943	15.1754	13.4532	14.3495	16.4901	15.9557	15.3366	0.619073	1.53589		0.326142
PROKKA_75120	Pfam:PF03401.8 Tripartite tricarboxylate transporter family receptor [] # Unknown_Taxa	25.4545	6	14.1174	12.2885	11.2796	11.8014		13.5603	14.1174	12.2885	11.2796	11.8014	9.73794	13.5603	13.0397	12.4255	0.614236	1.53075		0.566629
PROKKA_14329	UniProtKB:Q2FXY7 Elongation factor 4 [Staphylococcus aureus] # Firmicutes;Bacilli;Bacillales;Staphylococcaceae;Staphylococcus;Staphylococcus aureus	7.30897	5	13.0676	11.4681	12.1252			12.9067	13.0676	11.4681	12.1252	9.30728	11.0295	12.9067	12.3704	11.7597	0.610716	1.52702		0.373595
PROKKA_24739	Pfam:PF12127.2 SigmaW regulon antibacterial [] # Unknown_Taxa	8.10811	2	11.9024	12.4782		10.9645		12.7119	11.9024	12.4782	12.4481	10.9645	10.2965	12.7119	12.2994	11.6977	0.601692	1.5175		0.269931
PROKKA_53747	UniProtKB:P06202 Periplasmic oligopeptide-binding protein precursor [Salmonella enterica] # Proteobacteria;Gammaproteobacteria;Enterobacteriales;Enterobacteriaceae;Salmonella;Salmonella enterica	9.21739	4	10.6212	11.3158					10.6212	11.3158	9.69016	9.74388	10.5277	9.87278	10.6883	10.0907	0.597686	1.51329		0.403634
PROKKA_68900	UniProtKB:Q9X034 5-methylthioadenosine/S-adenosylhomocysteine deaminase [Thermotoga maritima] # Thermotogae;Thermotogae;Thermotogales;Thermotogaceae;Thermotoga;Thermotoga maritima	29.5195	10	13.5225	13.2888				13.6885	13.5225	13.2888	10.6542	9.00618	10.8263	13.6885	12.9284	12.338	0.59041	1.50567		0.468653
PROKKA_20043	UniProtKB:Q5SIL5 3-dehydroquinate dehydratase [Thermus thermophilus] # Deinococcus-Thermus;Deinococci;Thermales;Thermaceae;Thermus;Thermus thermophilus	20.3822	3	12.0964	13.0619				12.8843	12.0964	13.0619	10.814	10.3646	9.84192	12.8843	12.2616	11.6731	0.588415	1.50359		0.447963
PROKKA_08055	No_DB_Hit hypothetical protein [] # Unknown_Taxa	5.07246	3						10.0069	10.123	8.72291	11.2229	8.57233	10.2353	10.0069	10.3546	9.76761	0.586944	1.50206		0.663423
PROKKA_20721	UniProtKB:P33232 L-lactate dehydrogenase [cytochrome] [Escherichia coli] # Proteobacteria;Gammaproteobacteria;Enterobacteriales;Enterobacteriaceae;Escherichia;Escherichia coli	36.9822	12	16.9789	15.5739	16.9183	12.7601	15.2013	17.255	16.9789	15.5739	16.9183	12.7601	15.2013	17.255	16.6183	16.032	0.586228	1.50132		0.361467
PROKKA_104691	No_DB_Hit hypothetical protein [] # Unknown_Taxa	42.9319	6	12.6332	13.5187				13.3527	12.6332	13.5187	10.4478	9.31336	10.8788	13.3527	12.6652	12.079	0.586152	1.50124		0.531462
PROKKA_18933	UniProtKB:O31774 Ribonuclease Y [Bacillus subtilis] # Firmicutes;Bacilli;Bacillales;Bacillaceae;Bacillus;Bacillus subtilis	69.5736	35	18.879	19.0906	17.8666	17.5561	18.2283	18.4353	18.879	19.0906	17.8666	17.5561	18.2283	18.4353	18.702	18.1194	0.582665	1.49761		0.307946
PROKKA_32747	UniProtKB:G9F1Y9 2-enoate reductase FldZ [unclassified_Clostridium] # Firmicutes;Clostridia;Clostridiales;Clostridiaceae;Clostridium;unclassified_Clostridium	4.33437	2						9.9478	8.91588	10.6508	10.0757	8.49185	9.61615	9.9478	10.0453	9.4733	0.571957	1.48654		0.476578
PROKKA_21419	Pfam:PF00078.21 Reverse transcriptase (RNA-dependent DNA polymerase) [] # Unknown_Taxa	10.2273	4	11.4432		11.8751			11.6478	11.4432	9.91068	11.8751	10.1447	9.48194	11.6478	11.2884	10.7188	0.569574	1.48408		0.497915
PROKKA_38770	UniProtKB:P20458 Translation initiation factor IF-1 [Bacillus subtilis] # Firmicutes;Bacilli;Bacillales;Bacillaceae;Bacillus;Bacillus subtilis	76.7123	6	18.0467	18.7608	17.043	17.0984	16.863	18.2641	18.0467	18.7608	17.043	17.0984	16.863	18.2641	18.1121	17.5466	0.565574	1.47998		0.458007
PROKKA_14583	UniProtKB:Q8TZW4 Lysyl aminopeptidase [Pyrococcus furiosus] # Euryarchaeota;Thermococci;Thermococcales;Thermococcaceae;Pyrococcus;Pyrococcus furiosus	24.8588	7	11.3867	13.9331	13.0816	12.1734	12.7253	12.7425	11.3867	13.9331	13.0816	12.1734	12.7253	12.7425	13.1351	12.5701	0.564911	1.4793		0.758966
PROKKA_19976	CLUSTERS:PRK06292 dihydrolipoamide dehydrogenase [] # Unknown_Taxa	34.4828	11	15.123	16.5851	13.9218	14.6362	14.3012	15.806	15.123	16.5851	13.9218	14.6362	14.3012	15.806	15.605	15.0665	0.538472	1.45243		0.757851
PROKKA_80995	UniProtKB:P99091 Serine hydroxymethyltransferase [Staphylococcus aureus] # Firmicutes;Bacilli;Bacillales;Staphylococcaceae;Staphylococcus;Staphylococcus aureus	4.35835	2		10.9101					9.3854	10.9101	8.76439	9.60085	9.15821	9.53587	9.97915	9.44443	0.534718	1.44866		0.71576
PROKKA_38393	UniProtKB:Q02114 N-acetylmuramoyl-L-alanine amidase LytC precursor [Bacillus subtilis] # Firmicutes;Bacilli;Bacillales;Bacillaceae;Bacillus;Bacillus subtilis	73.9427	41	18.9079	18.7005	18.1906	17.7314	17.1	18.881	18.9079	18.7005	18.1906	17.7314	17.1	18.881	18.63	18.0966	0.533416	1.44735		0.284444
PROKKA_20670	UniProtKB:Q8DU64 Peptide chain release factor 1 [Streptococcus mutans] # Firmicutes;Bacilli;Lactobacillales;Streptococcaceae;Streptococcus;Streptococcus mutans	43.9776	12	14.0641	15.1762	13.2834	13.3441	12.6054	14.7655	14.0641	15.1762	13.2834	13.3441	12.6054	14.7655	14.3836	13.856	0.527613	1.44154		0.511978
PROKKA_20662	UniProtKB:Q7A447 Lipid II:glycine glycyltransferase [Staphylococcus aureus] # Firmicutes;Bacilli;Bacillales;Staphylococcaceae;Staphylococcus;Staphylococcus aureus	8.35655	2		12.5811			11.8237	10.6154	10.0296	12.5811	9.8246	8.69158	11.8237	10.6154	11.3951	10.8681	0.52704	1.44097		0.749623
PROKKA_20683	UniProtKB:P39131 UDP-N-acetylglucosamine 2-epimerase [Bacillus subtilis] # Firmicutes;Bacilli;Bacillales;Bacillaceae;Bacillus;Bacillus subtilis	77.0449	23	16.3575	17.3316	16.8629	15.335	15.2575	17.425	16.3575	17.3316	16.8629	15.335	15.2575	17.425	16.9048	16.3835	0.521253	1.4352		0.330655
PROKKA_22951	UniProtKB:O67185 3-oxoacyl-[acyl-carrier-protein] synthase 3 [Aquifex aeolicus] # Aquificae;Aquificae;Aquificales;Aquificaceae;Aquifex;Aquifex aeolicus	29.4118	9	12.9139	13.7338				13.6424	12.9139	13.7338	8.25981	9.4138	10.6887	13.6424	12.8169	12.2992	0.517761	1.43173		0.863539
PROKKA_18944	UniProtKB:O67053 hypothetical protein [Aquifex aeolicus] # Aquificae;Aquificae;Aquificales;Aquificaceae;Aquifex;Aquifex aeolicus	61.9266	10	17.3731	18.016	18.4291	17.687	17.4557	17.2874	17.3731	18.016	18.4291	17.687	17.4557	17.2874	18.0025	17.4861	0.516405	1.43039		0.231587
PROKKA_64946	UniProtKB:Q5SKD9 Pyridoxal biosynthesis lyase PdxS [Thermus thermophilus] # Deinococcus-Thermus;Deinococci;Thermales;Thermaceae;Thermus;Thermus thermophilus	7.77027	2	12.0156	14.0271				12.9668	12.0156	14.0271	10.2801	12.3995	11.0874	12.9668	12.8454	12.3428	0.50255	1.41672		0.973132
PROKKA_14785	UniProtKB:P0A814 Crossover junction endodeoxyribonuclease RuvC [Escherichia coli] # Proteobacteria;Gammaproteobacteria;Enterobacteriales;Enterobacteriaceae;Escherichia;Escherichia coli	23.6364	3	12.2543		13.4191			13.242	12.2543	10.3986	13.4191	10.7623	9.48398	13.242	12.4842	11.9826	0.501576	1.41576		0.574561
PROKKA_19981	UniProtKB:P23669 Threonine synthase [Corynebacterium glutamicum] # Actinobacteria;Actinobacteria;Actinomycetales;Corynebacteriaceae;Corynebacterium;Corynebacterium glutamicum	20	9	14.335	12.4188	12.0979			14.2073	14.335	12.4188	12.0979	10.3288	10.4096	14.2073	13.3128	12.8112	0.501525	1.41571		0.422261
PROKKA_14322	UniProtKB:P21175 Leucine-, isoleucine-, valine-, threonine-, and alanine-binding protein precursor [Pseudomonas aeruginosa] # Proteobacteria;Gammaproteobacteria;Pseudomonadales;Pseudomonadaceae;Pseudomonas;Pseudomonas aeruginosa	86.1809	34	20.0245	19.6525	19.7126	19.4322	18.8551	19.5549	20.0245	19.6525	19.7126	19.4322	18.8551	19.5549	19.806	19.3114	0.494527	1.40886		0.102665
PROKKA_20638	No_DB_Hit hypothetical protein [] # Unknown_Taxa	27	6	15.5478	16.1254				16.3392	15.5478	16.1254	9.4812	10.4437	9.90284	16.3392	15.289	14.7946	0.494401	1.40874		0.641302
PROKKA_51973	UniProtKB:Q04796 4-hydroxy-tetrahydrodipicolinate synthase [Bacillus subtilis] # Firmicutes;Bacilli;Bacillales;Bacillaceae;Bacillus;Bacillus subtilis	47.973	12	15.3533	16.1014	14.4846		12.9343	16.4119	15.3533	16.1014	14.4846	10.0131	12.9343	16.4119	15.4586	14.9666	0.492061	1.40645		0.314294
PROKKA_38768	UniProtKB:P66357 30S ribosomal protein S11 [Staphylococcus aureus] # Firmicutes;Bacilli;Bacillales;Staphylococcaceae;Staphylococcus;Staphylococcus aureus	80	9	18.2977	19.3457	18.8932	17.8501	17.4681	19.2709	18.2977	19.3457	18.8932	17.8501	17.4681	19.2709	18.9077	18.4172	0.490435	1.40487		0.358883
PROKKA_38021	UniProtKB:P60338 Elongation factor Tu-A [unclassified_Thermus] # Deinococcus-Thermus;Deinococci;Thermales;Thermaceae;Thermus;unclassified_Thermus	25.8706	6	15.7482	16.7995	15.3653	15.0836	14.8552	16.3951	15.7482	16.7995	15.3653	15.0836	14.8552	16.3951	16.1041	15.6149	0.489216	1.40368		0.459235
PROKKA_73828	UniProtKB:P37476 ATP-dependent zinc metalloprotease FtsH [Bacillus subtilis] # Firmicutes;Bacilli;Bacillales;Bacillaceae;Bacillus;Bacillus subtilis	4.33437	3	11.8171	12.0744				11.9717	11.8171	12.0744	10.5115	10.8873	9.68106	11.9717	11.6105	11.1317	0.478797	1.39358		0.490858
PROKKA_17967	Pfam:PF02887.10 Pyruvate kinase, alpha/beta domain [] # Unknown_Taxa	76.5027	8	18.2684	18.4847	17.2829	18.2036	16.5144	17.6917	18.2684	18.4847	17.2829	18.2036	16.5144	17.6917	18.0985	17.6268	0.471712	1.38675		0.432612
PROKKA_31240	No_DB_Hit hypothetical protein [] # Unknown_Taxa	10.5911	3	10.01						10.01	9.96547	9.85076	9.21841	10.2921	8.13741	9.94362	9.4724	0.47122	1.38628		0.309124
PROKKA_34378	UniProtKB:P21464 30S ribosomal protein S2 [Bacillus subtilis] # Firmicutes;Bacilli;Bacillales;Bacillaceae;Bacillus;Bacillus subtilis	64.1975	20	18.7438	19.323	17.0306	16.7979	16.2113	19.4108	18.7438	19.323	17.0306	16.7979	16.2113	19.4108	18.6438	18.1733	0.470444	1.38554		0.498467
PROKKA_19997	UniProtKB:O29689 putative cysteine desulfurase 2 [Archaeoglobus fulgidus] # Euryarchaeota;Archaeoglobi;Archaeoglobales;Archaeoglobaceae;Archaeoglobus;Archaeoglobus fulgidus	59.2308	21	17.5046	18.0404	17.3987	17.7571	15.7918	17.4212	17.5046	18.0404	17.3987	17.7571	15.7918	17.4212	17.6762	17.2066	0.469604	1.38473		0.361102
PROKKA_27157	UniProtKB:Q8RDI4 Recombination protein RecR [Caldanaerobacter subterraneus] # Firmicutes;Clostridia;Thermoanaerobacterales;Thermoanaerobacteraceae;Caldanaerobacter;Caldanaerobacter subterraneus	41.206	5	16.4799	16.2119	15.9619	14.8872	15.4836	16.4762	16.4799	16.2119	15.9619	14.8872	15.4836	16.4762	16.2334	15.767	0.466399	1.38166		0.283867
PROKKA_19005	UniProtKB:Q5SKG7 Thiazole synthase [Thermus thermophilus] # Deinococcus-Thermus;Deinococci;Thermales;Thermaceae;Thermus;Thermus thermophilus	44.5312	9	13.8684	15.0281	12.9			15.2503	13.8684	15.0281	12.9	9.41771	9.78076	15.2503	14.1885	13.7221	0.466391	1.38165		0.284658
PROKKA_18025	HAMAP:MF_01457 Flagellar brake protein YcgR [] # Unknown_Taxa	36.7442	6	14.7567	15.1529	15.1119	14.9984	14.2771	14.2636	14.7567	15.1529	15.1119	14.9984	14.2771	14.2636	15.0178	14.5558	0.46199	1.37744		0.144958
PROKKA_38775	UniProtKB:P21467 30S ribosomal protein S5 [Bacillus subtilis] # Firmicutes;Bacilli;Bacillales;Bacillaceae;Bacillus;Bacillus subtilis	61.6766	16	20.7443	21.4006	20.6818	20.1824	19.5715	21.2774	20.7443	21.4006	20.6818	20.1824	19.5715	21.2774	20.9805	20.52	0.460507	1.37603		0.337241
PROKKA_20611	Pfam:PF01424.16 R3H domain protein [] # Unknown_Taxa	80.8411	19	18.4441	18.4668	18.3933	18.8254	16.7069	17.6255	18.4441	18.4668	18.3933	18.8254	16.7069	17.6255	18.4351	17.9765	0.458587	1.3742		0.308477
PROKKA_67957	UniProtKB:Q55459 HTH-type transcriptional activator CmpR [Synechocystis sp. PCC 6803] # Cyanobacteria;unclassified_Synechocystis sp. PCC 6803;Chroococcales;unclassified_Synechocystis sp. PCC 6803;Synechocystis;Synechocystis sp. PCC 6803	3.66667	2		15.1443				14.6535	9.7691	15.1443	9.15629	9.85734	9.83847	14.6535	13.6157	13.1682	0.447519	1.36369		0.971902
PROKKA_14730	UniProtKB:O59188 putative HTH-type transcriptional regulator [Pyrococcus horikoshii] # Euryarchaeota;Thermococci;Thermococcales;Thermococcaceae;Pyrococcus;Pyrococcus horikoshii	42.1687	4	16.7952	15.8241	16.3457	14.948	14.7857	16.9581	16.7952	15.8241	16.3457	14.948	14.7857	16.9581	16.3753	15.929	0.446241	1.36249		0.371156
PROKKA_20606	UniProtKB:P99103 DNA polymerase III subunit beta [Staphylococcus aureus] # Firmicutes;Bacilli;Bacillales;Staphylococcaceae;Staphylococcus;Staphylococcus aureus	42.623	14	16.1383	15.9148	15.2726	13.1462	12.9068	16.7577	16.1383	15.9148	15.2726	13.1462	12.9068	16.7577	15.8195	15.3758	0.443759	1.36014		0.302376
PROKKA_124992	UniProtKB:Q55434 Phytochrome-like protein cph2 [Synechocystis sp. PCC 6803] # Cyanobacteria;unclassified_Synechocystis sp. PCC 6803;Chroococcales;unclassified_Synechocystis sp. PCC 6803;Synechocystis;Synechocystis sp. PCC 6803	4.51844	3	14.2346	11.6439				13.9508	14.2346	11.6439	9.61615	9.35354	9.28887	13.9508	12.9207	12.478	0.442766	1.35921		0.660404
PROKKA_25706	UniProtKB:O31672 HTH-type transcriptional regulator MhqR [Bacillus subtilis] # Firmicutes;Bacilli;Bacillales;Bacillaceae;Bacillus;Bacillus subtilis	14.9351	2		13.6523	12.992		13.7705		9.47673	13.6523	12.992	10.6588	13.7705	8.78242	12.8227	12.3836	0.439075	1.35574		0.644744
PROKKA_27172	UniProtKB:P75830 Macrolide export protein MacA [Escherichia coli] # Proteobacteria;Gammaproteobacteria;Enterobacteriales;Enterobacteriaceae;Escherichia;Escherichia coli	35.8757	9	12.6489	12.5495	13.4597			13.7593	12.6489	12.5495	13.4597	10.4013	11.2093	13.7593	12.9466	12.5172	0.429404	1.34668		0.356369
PROKKA_22945	UniProtKB:P0ABD8 Biotin carboxyl carrier protein of acetyl-CoA carboxylase [Escherichia coli] # Proteobacteria;Gammaproteobacteria;Enterobacteriales;Enterobacteriaceae;Escherichia;Escherichia coli	31.6129	2	15.656	16.3619	15.8237	15.8662	15.4429	15.2841	15.656	16.3619	15.8237	15.8662	15.4429	15.2841	15.9796	15.5525	0.427142	1.34457		0.204511
PROKKA_14446	UniProtKB:P08179 Phosphoribosylglycinamide formyltransferase [Escherichia coli] # Proteobacteria;Gammaproteobacteria;Enterobacteriales;Enterobacteriaceae;Escherichia;Escherichia coli	10.8374	2		11.6454				10.7209	8.32299	11.6454	9.12056	8.88576	9.79326	10.7209	10.4095	9.98872	0.420771	1.33864		0.931486
PROKKA_20602	UniProtKB:P0A0K8 DNA gyrase subunit B [unclassified_Staphylococcus] # Firmicutes;Bacilli;Bacillales;Staphylococcaceae;Staphylococcus;unclassified_Staphylococcus	37.5194	22	14.9614	15.1319	14.9581		14.169	15.7576	14.9614	15.1319	14.9581	9.7581	14.169	15.7576	15.0194	14.6036	0.415855	1.33409		0.375498
PROKKA_17925	UniProtKB:O08333 6-phosphofructokinase 1 [Streptomyces coelicolor] # Actinobacteria;Actinobacteria;Actinomycetales;Streptomycetaceae;Streptomyces;Streptomyces coelicolor	11.0803	3	11.1382		11.1716			10.2966	11.1382	9.78781	11.1716	10.2233	10.669	10.2966	10.8256	10.4098	0.415783	1.33402		0.559367
PROKKA_42048	UniProtKB:P0A8Y5 Sugar phosphatase YidA [Escherichia coli] # Proteobacteria;Gammaproteobacteria;Enterobacteriales;Enterobacteriaceae;Escherichia;Escherichia coli	12.2222	3	11.2168	11.0844				11.3178	11.2168	11.0844	8.80773	8.85478	9.52053	11.3178	10.7026	10.2878	0.414876	1.33318		0.682931
PROKKA_25650	UniProtKB:P0A2G9 Cobalt-precorrin-4 C(11)-methyltransferase [Salmonella enterica] # Proteobacteria;Gammaproteobacteria;Enterobacteriales;Enterobacteriaceae;Salmonella;Salmonella enterica	34.3874	6	15.7902	16.5081	15.7028	15.5965	15.6293	15.6903	15.7902	16.5081	15.7028	15.5965	15.6293	15.6903	16.0476	15.6392	0.408389	1.3272		0.231445
PROKKA_39961	UniProtKB:Q8Y678 Serine/threonine phosphatase stp [Listeria monocytogenes] # Firmicutes;Bacilli;Bacillales;Listeriaceae;Listeria;Listeria monocytogenes	8.09717	2	12.4137	12.1697				12.1298	12.4137	12.1697	9.11876	10.3126	11.1403	12.1298	11.7895	11.3827	0.406745	1.32569		0.974774
PROKKA_14856	UniProtKB:P0AAM3 Hydrogenase isoenzymes formation protein HypC [Escherichia coli] # Proteobacteria;Gammaproteobacteria;Enterobacteriales;Enterobacteriaceae;Escherichia;Escherichia coli	32	2	12.1942	14.4913				14.185	12.1942	14.4913	9.59346	10.7251	10.1997	14.185	13.2132	12.8067	0.406495	1.32546		0.846541
PROKKA_14791	CLUSTERS:PRK05585 preprotein translocase subunit YajC [] # Unknown_Taxa	48.1752	9	18.2092	18.571	13.4737	14.861		18.9354	18.2092	18.571	13.4737	14.861	9.61293	18.9354	17.84	17.4358	0.404203	1.32336		0.510083
PROKKA_14772	UniProtKB:P12010 3-isopropylmalate dehydrogenase [unclassified_Bacillus] # Firmicutes;Bacilli;Bacillales;Bacillaceae;Bacillus;unclassified_Bacillus	70.0565	23	17.7251	17.3842	15.6471	16.1451	14.6879	17.8436	17.7251	17.3842	15.6471	16.1451	14.6879	17.8436	17.1591	16.7649	0.394198	1.31421		0.568089
PROKKA_34365	UniProtKB:P0A5M2 hypothetical protein [] # Unknown_Taxa	44.3089	21	16.2535	16.9901	16.446	14.6621	15.0823	17.3403	16.2535	16.9901	16.446	14.6621	15.0823	17.3403	16.5979	16.2046	0.393392	1.31348		0.369968
PROKKA_14557	UniProtKB:P31080 LexA repressor [Bacillus subtilis] # Firmicutes;Bacilli;Bacillales;Bacillaceae;Bacillus;Bacillus subtilis	48.7923	4	13.503	14.3169	13.6072	12.1262		14.8072	13.503	14.3169	13.6072	12.1262	9.74687	14.8072	13.8565	13.4682	0.388233	1.30879		0.346359
PROKKA_17945	UniProtKB:Q5XAP2 DNA-directed RNA polymerase subunit omega [Streptococcus pyogenes] # Firmicutes;Bacilli;Lactobacillales;Streptococcaceae;Streptococcus;Streptococcus pyogenes	41.1765	2	12.7895					12.102	12.7895	9.01054	10.1616	10.2919	10.049	12.102	11.5086	11.1269	0.381676	1.30285		0.907196
PROKKA_27242	UniProtKB:P45359 Acetyl-CoA acetyltransferase [Clostridium acetobutylicum] # Firmicutes;Clostridia;Clostridiales;Clostridiaceae;Clostridium;Clostridium acetobutylicum	9.94152	3						9.99386	9.34117	9.17511	10.3845	9.37503	8.1579	9.99386	9.73888	9.35847	0.38041	1.30171		0.52524
PROKKA_16164	UniProtKB:O31774 Ribonuclease Y [Bacillus subtilis] # Firmicutes;Bacilli;Bacillales;Bacillaceae;Bacillus;Bacillus subtilis	1.5422	2	9.89571	9.41996				9.71812	9.89571	9.41996	10.2809	8.66959	9.92121	9.71812	9.90774	9.53075	0.376989	1.29863		0.404403
PROKKA_27092	UniProtKB:P10902 L-aspartate oxidase [Escherichia coli] # Proteobacteria;Gammaproteobacteria;Enterobacteriales;Enterobacteriaceae;Escherichia;Escherichia coli	31.0861	13	14.7606	14.182	13.3614	13.031	13.5425	14.522	14.7606	14.182	13.3614	13.031	13.5425	14.522	14.2104	13.8346	0.375779	1.29754		0.536649
PROKKA_39018	UniProtKB:P94542 Cell division protein ZapA [Bacillus subtilis] # Firmicutes;Bacilli;Bacillales;Bacillaceae;Bacillus;Bacillus subtilis	65.5172	5	18.5915	18.2971	17.9915	18.5755	17.4696	17.4924	18.5915	18.2971	17.9915	18.5755	17.4696	17.4924	18.3141	17.9441	0.36998	1.29233		0.330031
PROKKA_42025	UniProtKB:P23034 Aspartate aminotransferase [unclassified_Bacillus] # Firmicutes;Bacilli;Bacillales;Bacillaceae;Bacillus;unclassified_Bacillus	40.5868	17	16.646	17.3445	15.8637	17.1691	13.7649	16.5067	16.646	17.3445	15.8637	17.1691	13.7649	16.5067	16.741	16.3718	0.36922	1.29165		0.514555
PROKKA_20070	No_DB_Hit hypothetical protein [] # Unknown_Taxa	52.5714	7	18.3508	17.9971	17.5381	18.0158	17.4488	17.3499	18.3508	17.9971	17.5381	18.0158	17.4488	17.3499	17.9997	17.6358	0.363857	1.28686		0.318418
PROKKA_116575	UniProtKB:Q55434 Phytochrome-like protein cph2 [Synechocystis sp. PCC 6803] # Cyanobacteria;unclassified_Synechocystis sp. PCC 6803;Chroococcales;unclassified_Synechocystis sp. PCC 6803;Synechocystis;Synechocystis sp. PCC 6803	4.51844	3	14.2312	11.6404				13.9474	14.2312	11.6404	9.65043	10.8308	8.92878	13.9474	12.9186	12.5592	0.359371	1.28287		0.774565
PROKKA_14353	HAMAP:MF_00335 Ribonuclease Y [] # Unknown_Taxa	19.1316	10	12.7289	12.7567	12.9688			13.7759	12.7289	12.7567	12.9688	10.5395	10.4894	13.7759	12.8222	12.4643	0.357908	1.28157		0.326851
PROKKA_14475	CLUSTERS:PRK11029 FtsH protease regulator HflC [] # Unknown_Taxa	43.617	15	15.2548	15.607	14.2526	14.5526	14.1484	15.3766	15.2548	15.607	14.2526	14.5526	14.1484	15.3766	15.1427	14.7857	0.357057	1.28081		0.559325
PROKKA_25658	UniProtKB:O34632 Sirohydrochlorin ferrochelatase [Bacillus subtilis] # Firmicutes;Bacilli;Bacillales;Bacillaceae;Bacillus;Bacillus subtilis	46.281	6	14.1699	14.7799				15.0832	14.1699	14.7799	10.8079	11.0174	9.98653	15.0832	13.9764	13.6212	0.355282	1.27924		0.571254
PROKKA_18055	UniProtKB:P96503 Flagellar assembly factor FliW [Bacillus subtilis] # Firmicutes;Bacilli;Bacillales;Bacillaceae;Bacillus;Bacillus subtilis	24.6667	3	14.8638	14.5408	14.5358	14.7928	13.6205	14.2755	14.8638	14.5408	14.5358	14.7928	13.6205	14.2755	14.6552	14.3071	0.348094	1.27288		0.306417
PROKKA_25653	UniProtKB:Q05590 Cobalt-precorrin-3B C(17)-methyltransferase [Salmonella enterica] # Proteobacteria;Gammaproteobacteria;Enterobacteriales;Enterobacteriaceae;Salmonella;Salmonella enterica	39.0947	7	14.8511	14.0824	14.6282	12.9742	14.1594	14.8918	14.8511	14.0824	14.6282	12.9742	14.1594	14.8918	14.5553	14.2072	0.348009	1.2728		0.443973
PROKKA_14735	UniProtKB:Q8XIQ9 Cobalt-dependent inorganic pyrophosphatase [Clostridium perfringens] # Firmicutes;Clostridia;Clostridiales;Clostridiaceae;Clostridium;Clostridium perfringens	18.5355	6	11.9139	11.1651	14.986	13.3892	12.5897	13.7187	11.9139	11.1651	14.986	13.3892	12.5897	13.7187	13.6516	13.3056	0.345983	1.27102		0.67768
PROKKA_14623	UniProtKB:P0A9Z1 Nitrogen regulatory protein P-II 1 [Escherichia coli] # Proteobacteria;Gammaproteobacteria;Enterobacteriales;Enterobacteriaceae;Escherichia;Escherichia coli	81.4159	8	17.3316	17.5776	16.7627	15.5882	16.0331	17.9647	17.3316	17.5776	16.7627	15.5882	16.0331	17.9647	17.2627	16.9205	0.342202	1.26769		0.416692
PROKKA_38788	UniProtKB:P12731 30S ribosomal protein S19 [unclassified_Geobacillus] # Firmicutes;Bacilli;Bacillales;Bacillaceae;Geobacillus;unclassified_Geobacillus	69.1489	12	19.0717	19.1567	15.6056	16.2023	16.6562	19.5294	19.0717	19.1567	15.6056	16.2023	16.6562	19.5294	18.5919	18.2503	0.341601	1.26716		0.773627
PROKKA_17909	UniProtKB:O30509 Aspartyl/glutamyl-tRNA(Asn/Gln) amidotransferase subunit B [Bacillus subtilis] # Firmicutes;Bacilli;Bacillales;Bacillaceae;Bacillus;Bacillus subtilis	27.686	11	10.3889	15.0909	14.0646		13.4273	14.8918	10.3889	15.0909	14.0646	9.62629	13.4273	14.8918	14.1189	13.7802	0.338674	1.26459		0.813982
PROKKA_14640	No_DB_Hit hypothetical protein [] # Unknown_Taxa	55.9459	21	17.3318	17.4423	16.1224	16.0204	15.1592	17.7795	17.3318	17.4423	16.1224	16.0204	15.1592	17.7795	17.0757	16.7386	0.337109	1.26322		0.503449
PROKKA_25720	No_DB_Hit hypothetical protein [] # Unknown_Taxa	93.3333	21	19.4721	18.9139	19.886	17.4581	19.6379	19.5014	19.4721	18.9139	19.886	17.4581	19.6379	19.5014	19.4776	19.1441	0.333505	1.26007		0.502922
PROKKA_14796	UniProtKB:A0QUX7 Acetolactate synthase small subunit [Mycobacterium smegmatis] # Actinobacteria;Actinobacteria;Actinomycetales;Mycobacteriaceae;Mycobacterium;Mycobacterium smegmatis	73.494	15	20.3171	18.7528	19.4586	18.8019	19.2575	19.7428	20.3171	18.7528	19.4586	18.8019	19.2575	19.7428	19.6503	19.3183	0.331992	1.25875		0.670188
PROKKA_74101	UniProtKB:P39215 Methyl-accepting chemotaxis protein McpB [Bacillus subtilis] # Firmicutes;Bacilli;Bacillales;Bacillaceae;Bacillus;Bacillus subtilis	12.3675	7	10.0566	10.4744	12.6054			12.276	10.0566	10.4744	12.6054	9.15059	10.4692	12.276	11.505	11.1769	0.328142	1.2554		0.748037
PROKKA_20624	UniProtKB:P21468 30S ribosomal protein S6 [Bacillus subtilis] # Firmicutes;Bacilli;Bacillales;Bacillaceae;Bacillus;Bacillus subtilis	48.4211	5	14.9846	15.8826			14.6577	15.5602	14.9846	15.8826	9.56703	10.2055	14.6577	15.5602	14.9291	14.6162	0.312921	1.24222		0.998952
PROKKA_37115	Pfam:PF03704.11 Bacterial transcriptional activator domain protein [] # Unknown_Taxa	5.43478	2	15.7411					15.3835	15.7411	10.053	8.32309	10.8212	9.8123	15.3835	14.1921	13.8872	0.304937	1.23536		0.833389
PROKKA_19983	UniProtKB:P54124 Oligoendopeptidase F, plasmid [Lactococcus lactis] # Firmicutes;Bacilli;Lactobacillales;Streptococcaceae;Lactococcus;Lactococcus lactis	32.3333	17	14.4552	12.5136	13.0268	12.0651		14.5872	14.4552	12.5136	13.0268	12.0651	9.60648	14.5872	13.5768	13.2722	0.304584	1.23506		0.466875
PROKKA_21423	UniProtKB:Q9LCC0 N,N-dimethylformamidase beta subunit [unclassified_Alcaligenes] # Proteobacteria;Betaproteobacteria;Burkholderiales;Alcaligenaceae;Alcaligenes;unclassified_Alcaligenes	6.15385	2	10.2959	9.50076					10.2959	9.50076	10.6322	9.14785	10.6595	9.48709	10.2162	9.91803	0.298189	1.2296		0.541779
PROKKA_02948	Pfam:PF00593.18 TonB dependent receptor [] # Unknown_Taxa	2.03001	2				10.0115		9.14733	8.958	9.92488	10.1538	10.0115	9.04307	9.14733	9.76407	9.46948	0.294591	1.22654		0.591697
PROKKA_17963	UniProtKB:P29537 Type-2 restriction enzyme HpaI [unclassified_Haemophilus] # Proteobacteria;Gammaproteobacteria;Pasteurellales;Pasteurellaceae;Haemophilus;unclassified_Haemophilus	35.6863	10	13.386	14.4842	13.6975			15.1575	13.386	14.4842	13.6975	9.75638	9.77112	15.1575	13.9326	13.6396	0.292997	1.22518		0.277647
PROKKA_17948	CLUSTERS:PRK11820 hypothetical protein [] # Unknown_Taxa	27.3038	8	12.2589	15.1183	12.6357	13.8102		14.4162	12.2589	15.1183	12.6357	13.8102	11.0536	14.4162	13.9303	13.6421	0.288203	1.22112		0.867082
PROKKA_20660	UniProtKB:Q99W05 Arginine--tRNA ligase [Staphylococcus aureus] # Firmicutes;Bacilli;Bacillales;Staphylococcaceae;Staphylococcus;Staphylococcus aureus	55.516	21	16.5643	16.6515	15.7374	15.4279	14.2369	17.1486	16.5643	16.6515	15.7374	15.4279	14.2369	17.1486	16.3722	16.086	0.286244	1.21946		0.469644
PROKKA_14233	CLUSTERS:PRK10528 multifunctional acyl-CoA thioesterase I and protease I and lysophospholipase L1 [] # Unknown_Taxa	17.8571	3	13.8094	15.173	14.5313	14.696	14.4096	13.6879	13.8094	15.173	14.5313	14.696	14.4096	13.6879	14.6092	14.3234	0.285824	1.21911		0.653058
PROKKA_22424	UniProtKB:P77836 Pyrimidine-nucleoside phosphorylase [unclassified_Geobacillus] # Firmicutes;Bacilli;Bacillales;Bacillaceae;Geobacillus;unclassified_Geobacillus	7.78032	2						9.34928	9.08686	10.1416	10.1191	9.85016	9.51696	9.34928	9.85876	9.58738	0.271372	1.20696		0.607241
PROKKA_73329	UniProtKB:P25852 Transcriptional regulatory protein ZraR [Salmonella enterica] # Proteobacteria;Gammaproteobacteria;Enterobacteriales;Enterobacteriaceae;Salmonella;Salmonella enterica	2.5641	2		10.2033			11.3432		9.06111	10.2033	11.2842	9.1763	11.3432	8.31921	10.4536	10.1865	0.267109	1.20339		0.63328
PROKKA_25693	HAMAP:MF_00372 Imidazolonepropionase [] # Unknown_Taxa	55.3086	18	14.8323	15.3937	14.0671	12.8472	13.1285	15.8416	14.8323	15.3937	14.0671	12.8472	13.1285	15.8416	14.8628	14.6105	0.252276	1.19108		0.467607
PROKKA_20607	UniProtKB:P05648 Chromosomal replication initiator protein DnaA [Bacillus subtilis] # Firmicutes;Bacilli;Bacillales;Bacillaceae;Bacillus;Bacillus subtilis	24.2152	8	12.5516	13.0363				13.457	12.5516	13.0363	10.1631	10.2867	9.18801	13.457	12.3397	12.0898	0.249915	1.18914		0.578863
PROKKA_20890	UniProtKB:Q06879 Pyruvate-flavodoxin oxidoreductase [unclassified_Nostoc] # Cyanobacteria;unclassified_Nostoc;Nostocales;Nostocaceae;Nostoc;unclassified_Nostoc	19.4937	18	12.8868	14.1735	13.0922	13.2378	12.2503	13.8538	12.8868	14.1735	13.0922	13.2378	12.2503	13.8538	13.5012	13.2555	0.245709	1.18568		0.682791
PROKKA_19049	HAMAP:MF_00923 Outer membrane protein assembly factor BamB [] # Unknown_Taxa	1.96657	2			10.317				8.92154	9.88332	10.317	10.4571	8.94685	8.60697	9.81644	9.57561	0.24083	1.18167		0.625927
PROKKA_56900	UniProtKB:O31774 Ribonuclease Y [Bacillus subtilis] # Firmicutes;Bacilli;Bacillales;Bacillaceae;Bacillus;Bacillus subtilis	5.85938	4	11.5457	11.5173				11.6184	11.5457	11.5173	9.27759	9.90524	10.5055	11.6184	11.0904	10.855	0.235393	1.17723		0.914042
PROKKA_14626	UniProtKB:P00962 Glutamine--tRNA ligase [Escherichia coli] # Proteobacteria;Gammaproteobacteria;Enterobacteriales;Enterobacteriaceae;Escherichia;Escherichia coli	17.4954	7	13.7147	13.8737	13.5182	12.1377	13.6117	14.084	13.7147	13.8737	13.5182	12.1377	13.6117	14.084	13.7095	13.4848	0.224733	1.16856		0.515154
PROKKA_18924	UniProtKB:P21458 DNA translocase SpoIIIE [Bacillus subtilis] # Firmicutes;Bacilli;Bacillales;Bacillaceae;Bacillus;Bacillus subtilis	4.26357	2	10.7024					10.7917	10.7024	10.9183	9.92459	10.5629	9.2961	10.7917	10.5741	10.3495	0.224612	1.16846		0.619198
PROKKA_25679	Pfam:PF03473.11 MOSC domain protein [] # Unknown_Taxa	17.931	2	13.7978	14.5877	11.2396			15.0819	13.7978	14.5877	11.2396	9.79388	9.40837	15.0819	13.7483	13.5607	0.187565	1.13884		0.442443
PROKKA_39030	UniProtKB:P18256 Threonine--tRNA ligase 2 [Bacillus subtilis] # Firmicutes;Bacilli;Bacillales;Bacillaceae;Bacillus;Bacillus subtilis	35	20	15.6138	15.9491	13.9594	13.7902	12.2445	16.536	15.6138	15.9491	13.9594	13.7902	12.2445	16.536	15.3958	15.2143	0.18157	1.13412		0.520254
PROKKA_20022	UniProtKB:P21408 Fe(3+)-binding periplasmic protein precursor [unclassified_Serratia] # Proteobacteria;Gammaproteobacteria;Enterobacteriales;Enterobacteriaceae;Serratia;unclassified_Serratia	45.614	14	16.8541	17.1641	16.7417	16.3396	15.5827	17.6002	16.8541	17.1641	16.7417	16.3396	15.5827	17.6002	16.9312	16.7502	0.18103	1.13369		0.530751
PROKKA_48458	UniProtKB:Q4UU85 Cyclic di-GMP phosphodiesterase response regulator RpfG [Xanthomonas campestris] # Proteobacteria;Gammaproteobacteria;Xanthomonadales;Xanthomonadaceae;Xanthomonas;Xanthomonas campestris	1.5422	2	10.3615	9.88576				10.1839	10.3615	9.88576	10.0753	9.59658	9.9795	10.1839	10.1209	9.94006	0.18083	1.13354		0.443591
PROKKA_14644	UniProtKB:Q9X1K5 Diaminopimelate decarboxylase [Thermotoga maritima] # Thermotogae;Thermotogae;Thermotogales;Thermotogaceae;Thermotoga;Thermotoga maritima	22.0096	8	13.615	13.1512	12.9721	11.315	12.0351	14.2468	13.615	13.1512	12.9721	11.315	12.0351	14.2468	13.2722	13.0915	0.180668	1.13341		0.473314
PROKKA_91320	UniProtKB:C3MA45 ATP-dependent Clp protease ATP-binding subunit ClpX [Sinorhizobium fredii] # Proteobacteria;Alphaproteobacteria;Rhizobiales;Rhizobiaceae;Sinorhizobium;Sinorhizobium fredii	5.27392	2		11.1742				11.6708	10.7983	11.1742	10.5826	9.18602	10.1445	11.6708	10.8727	10.6954	0.177283	1.13075		0.524622
PROKKA_44386	UniProtKB:B0VH76 3-aminobutyryl-CoA aminotransferase [Candidatus Cloacimonas acidaminovorans] # Cloacimonetes;unclassified_Candidatus Cloacimonas acidaminovorans;unclassified_Candidatus Cloacimonas acidaminovorans;unclassified_Candidatus Cloacimonas acidaminovorans;Candidatus Cloacimonas;Candidatus Cloacimonas acidaminovorans	5.20095	2						10.5105	10.4096	7.61525	10.4131	8.34002	9.65628	10.5105	9.92668	9.7536	0.173076	1.12746		0.984725
PROKKA_125019	UniProtKB:Q8YEE8 hypothetical protein [Brucella melitensis] # Proteobacteria;Alphaproteobacteria;Rhizobiales;Brucellaceae;Brucella;Brucella melitensis	22.1354	5		10.7172					10.213	10.7172	9.78868	9.66383	10.4533	10.1338	10.2896	10.1192	0.17033	1.12532		0.681427
PROKKA_14605	UniProtKB:Q50685 putative FAD-linked oxidoreductase [] # Unknown_Taxa	4.52586	2		11.6841				9.28914	9.40469	11.6841	8.6039	9.87008	11.1771	9.28914	10.5043	10.3357	0.16855	1.12393		0.852018
PROKKA_27091	UniProtKB:P39666 putative nicotinate-nucleotide pyrophosphorylase [carboxylating] [Bacillus subtilis] # Firmicutes;Bacilli;Bacillales;Bacillaceae;Bacillus;Bacillus subtilis	58.3618	21	17.8572	18.1005	16.9782	17.3577	17.5618	17.7189	17.8572	18.1005	16.9782	17.3577	17.5618	17.7189	17.7198	17.5537	0.166124	1.12204		0.794661
PROKKA_14471	UniProtKB:P21458 DNA translocase SpoIIIE [Bacillus subtilis] # Firmicutes;Bacilli;Bacillales;Bacillaceae;Bacillus;Bacillus subtilis	4.73538	2	10.6721	10.3913				9.35727	10.6721	10.3913	9.37645	9.08536	11.002	9.35727	10.2445	10.0812	0.16327	1.11982		0.667408
PROKKA_51980	UniProtKB:P05458 Protease 3 precursor [Escherichia coli] # Proteobacteria;Gammaproteobacteria;Enterobacteriales;Enterobacteriaceae;Escherichia;Escherichia coli	50.2358	23	14.7588	14.8774	16.1636	13.7386	13.2201	16.5252	14.7588	14.8774	16.1636	13.7386	13.2201	16.5252	15.4167	15.2577	0.159084	1.11658		0.528733
PROKKA_98048	No_DB_Hit hypothetical protein [] # Unknown_Taxa	9.85915	2	11.3676						11.3676	9.64351	8.9999	10.8241	10.1479	9.2206	10.3642	10.2062	0.157951	1.1157		0.946396
PROKKA_14757	UniProtKB:P52026 DNA polymerase I [unclassified_Geobacillus] # Firmicutes;Bacilli;Bacillales;Bacillaceae;Geobacillus;unclassified_Geobacillus	11.9048	6		13.3363	13.2013	13.0097	11.7142	12.8922	10.6888	13.3363	13.2013	13.0097	11.7142	12.8922	12.8012	12.6446	0.156595	1.11465		0.898403
PROKKA_104223	UniProtKB:Q46877 Anaerobic nitric oxide reductase flavorubredoxin [Escherichia coli] # Proteobacteria;Gammaproteobacteria;Enterobacteriales;Enterobacteriaceae;Escherichia;Escherichia coli	5.05051	2						11.2423	9.58412	8.68407	11.2801	8.67732	8.88807	11.2423	10.2549	10.1058	0.149135	1.1089		0.836382
PROKKA_14766	UniProtKB:P37251 Acetolactate synthase large subunit [Bacillus subtilis] # Firmicutes;Bacilli;Bacillales;Bacillaceae;Bacillus;Bacillus subtilis	45.7192	25	17.2351	17.525	15.705	15.9545	15.4974	17.9267	17.2351	17.525	15.705	15.9545	15.4974	17.9267	17.0112	16.8683	0.14291	1.10413		0.718253
PROKKA_38763	UniProtKB:P70974 50S ribosomal protein L13 [Bacillus subtilis] # Firmicutes;Bacilli;Bacillales;Bacillaceae;Bacillus;Bacillus subtilis	36.5517	6	16.7358	18.302	18.6676	18.319	18.1199	17.2604	16.7358	18.302	18.6676	18.319	18.1199	17.2604	18.11	17.9674	0.142538	1.10384		0.997744
PROKKA_14582	UniProtKB:O59196 Tetrahedral aminopeptidase [Pyrococcus horikoshii] # Euryarchaeota;Thermococci;Thermococcales;Thermococcaceae;Pyrococcus;Pyrococcus horikoshii	11.3703	2	11.4307	13.436	12.7813	13.2204	13.0584		11.4307	13.436	12.7813	13.2204	13.0584	9.76679	12.7651	12.6246	0.140438	1.10224		0.695838
PROKKA_96251	UniProtKB:Q4UU85 Cyclic di-GMP phosphodiesterase response regulator RpfG [Xanthomonas campestris] # Proteobacteria;Gammaproteobacteria;Xanthomonadales;Xanthomonadaceae;Xanthomonas;Xanthomonas campestris	1.5422	2	9.35957	8.88378				9.18197	9.35957	8.88378	10.9549	9.34718	10.6625	9.18197	10.0197	9.89327	0.126439	1.0916		0.997899
PROKKA_18013	UniProtKB:P0A964 Chemotaxis protein CheW [Escherichia coli] # Proteobacteria;Gammaproteobacteria;Enterobacteriales;Enterobacteriaceae;Escherichia;Escherichia coli	48.6111	5	16.037	16.3023	15.776	15.8471	14.2555	16.7456	16.037	16.3023	15.776	15.8471	14.2555	16.7456	16.0544	15.9384	0.116024	1.08374		0.600434
PROKKA_20731	UniProtKB:P40924 Phosphoglycerate kinase [Bacillus subtilis] # Firmicutes;Bacilli;Bacillales;Bacillaceae;Bacillus;Bacillus subtilis	68.1818	21	16.1703	16.6231	15.2442	15.104	13.2431	17.2209	16.1703	16.6231	15.2442	15.104	13.2431	17.2209	16.1189	16.0078	0.1111	1.08005		0.536399
PROKKA_24153	UniProtKB:P60285 DNA-directed RNA polymerase subunit beta' [Staphylococcus aureus] # Firmicutes;Bacilli;Bacillales;Staphylococcaceae;Staphylococcus;Staphylococcus aureus	1.23031	4						8.54381	8.99437	9.38558	10.5076	8.77123	10.6845	8.54381	9.77845	9.67704	0.101411	1.07282		0.735293
PROKKA_38790	UniProtKB:Q9RA57 50S ribosomal protein L23 [unclassified_Thermus] # Deinococcus-Thermus;Deinococci;Thermales;Thermaceae;Thermus;unclassified_Thermus	60.4167	10	19.4492	19.6705	15.2254	16.1741	15.8349	20.3811	19.4492	19.6705	15.2254	16.1741	15.8349	20.3811	19.0143	18.9296	0.0847122	1.06048		0.767195
PROKKA_27151	Pfam:PF04468.6 hypothetical protein [] # Unknown_Taxa	33.8645	8	11.8022	14.9547	13.6252			15.4209	11.8022	14.9547	13.6252	9.57723	9.49454	15.4209	13.9646	13.884	0.0806635	1.0575		0.415655
PROKKA_84581	UniProtKB:Q88E10 Methyl-accepting chemotaxis protein McpS [Pseudomonas putida] # Proteobacteria;Gammaproteobacteria;Pseudomonadales;Pseudomonadaceae;Pseudomonas;Pseudomonas putida	3.20513	2	10.3654	10.3027					10.3654	10.3027	9.46208	9.72885	10.6515	9.35869	10.0978	10.0194	0.0784255	1.05587		0.800277
PROKKA_20666	UniProtKB:Q703I2 Fructose-bisphosphate aldolase [unclassified_Thermus] # Deinococcus-Thermus;Deinococci;Thermales;Thermaceae;Thermus;unclassified_Thermus	75.4386	24	17.598	18.7391	16.6952	16.5417	16.227	19.0218	17.598	18.7391	16.6952	16.5417	16.227	19.0218	17.9162	17.841	0.0751877	1.0535		0.716911
PROKKA_21489	UniProtKB:P0ABU2 Ribosome-binding ATPase YchF [Escherichia coli] # Proteobacteria;Gammaproteobacteria;Enterobacteriales;Enterobacteriaceae;Escherichia;Escherichia coli	34.7107	10	14.1238	14.8792	10.6839		13.0117	15.2217	14.1238	14.8792	10.6839	9.61241	13.0117	15.2217	14.0141	13.9431	0.0709121	1.05038		0.78268
PROKKA_74098	UniProtKB:P29745 Peptidase T [Escherichia coli] # Proteobacteria;Gammaproteobacteria;Enterobacteriales;Enterobacteriaceae;Escherichia;Escherichia coli	22.1622	7	11.5577	12.8863				12.7965	11.5577	12.8863	9.09282	10.3709	11.1056	12.7965	11.8574	11.7925	0.0649035	1.04601		0.861923
PROKKA_38786	UniProtKB:P21465 30S ribosomal protein S3 [Bacillus subtilis] # Firmicutes;Bacilli;Bacillales;Bacillaceae;Bacillus;Bacillus subtilis	57.2727	22	19.416	19.7518	15.8909	16.2937	16.0728	20.4405	19.416	19.7518	15.8909	16.2937	16.0728	20.4405	19.063	18.9994	0.0636053	1.04507		0.710428
PROKKA_21112	UniProtKB:Q4UU85 Cyclic di-GMP phosphodiesterase response regulator RpfG [Xanthomonas campestris] # Proteobacteria;Gammaproteobacteria;Xanthomonadales;Xanthomonadaceae;Xanthomonas;Xanthomonas campestris	1.5422	2	9.04116	8.56539				8.86357	9.04116	8.56539	9.82068	9.56405	8.99482	8.86357	9.23678	9.17402	0.0627558	1.04446		0.997169
PROKKA_52644	UniProtKB:Q4UU85 Cyclic di-GMP phosphodiesterase response regulator RpfG [Xanthomonas campestris] # Proteobacteria;Gammaproteobacteria;Xanthomonadales;Xanthomonadaceae;Xanthomonas;Xanthomonas campestris	1.5422	2	9.96511	9.48935				9.78753	9.96511	9.48935	9.95958	9.36326	10.0478	9.78753	9.82124	9.75982	0.0614239	1.0435		0.791608
PROKKA_20601	UniProtKB:P05653 DNA gyrase subunit A [Bacillus subtilis] # Firmicutes;Bacilli;Bacillales;Bacillaceae;Bacillus;Bacillus subtilis	39.4641	30	14.9939	15.0965	14.5917	13.986	14.5347	15.5677	14.9939	15.0965	14.5917	13.986	14.5347	15.5677	14.9099	14.8489	0.06107	1.04324		0.706129
PROKKA_38801	UniProtKB:Q9L0L0 DNA-directed RNA polymerase subunit beta [Streptomyces coelicolor] # Actinobacteria;Actinobacteria;Actinomycetales;Streptomycetaceae;Streptomyces;Streptomyces coelicolor	64.4406	69	17.2439	17.2899	16.5365	16.1563	15.5268	18.0675	17.2439	17.2899	16.5365	16.1563	15.5268	18.0675	17.0621	17.0063	0.0557769	1.03942		0.612458
PROKKA_27415	Pfam:PF04851.9 Type III restriction enzyme, res subunit [] # Unknown_Taxa	1.0917	2				10.7073			9.86007	9.25215	10.7058	10.7073	10.0884	8.4092	10.0631	10.0134	0.0497237	1.03507		0.812235
PROKKA_34415	UniProtKB:P21474 30S ribosomal protein S16 [Bacillus subtilis] # Firmicutes;Bacilli;Bacillales;Bacillaceae;Bacillus;Bacillus subtilis	61.1111	7	18.0327	17.5628	14.7374	14.9842	14.78	18.658	18.0327	17.5628	14.7374	14.9842	14.78	18.658	17.3147	17.2701	0.0446338	1.03142		0.715387
PROKKA_17943	UniProtKB:P66767 S-adenosylmethionine synthase [Staphylococcus aureus] # Firmicutes;Bacilli;Bacillales;Staphylococcaceae;Staphylococcus;Staphylococcus aureus	66.5823	20	15.917	16.938	13.4781	15.0321	13.4874	17.178	15.917	16.938	13.4781	15.0321	13.4874	17.178	16.0163	15.9753	0.0409738	1.02881		0.893274
PROKKA_18939	UniProtKB:A0LEA5 LL-diaminopimelate aminotransferase [Syntrophobacter fumaroxidans] # Proteobacteria;Deltaproteobacteria;Syntrophobacterales;Syntrophobacteraceae;Syntrophobacter;Syntrophobacter fumaroxidans	8.18414	2	11.2859					11.2158	11.2859	10.3584	9.24319	10.367	9.21476	11.2158	10.5234	10.4829	0.0405549	1.02851		0.972805
PROKKA_17908	UniProtKB:Q58595 2-isopropylmalate synthase [Methanocaldococcus jannaschii] # Euryarchaeota;Methanococci;Methanococcales;Methanocaldococcaceae;Methanocaldococcus;Methanocaldococcus jannaschii	37.0968	14	15.5233	16.0603	11.8512	13.9306	12.1591	16.5481	15.5233	16.0603	11.8512	13.9306	12.1591	16.5481	15.2771	15.239	0.0381801	1.02682		0.892007
PROKKA_38404	No_DB_Hit hypothetical protein [] # Unknown_Taxa	28.934	4	11.816	11.386	12.7998			13.2315	11.816	11.386	12.7998	10.2604	11.117	13.2315	12.1263	12.0885	0.0378087	1.02655		0.659403
PROKKA_14352	UniProtKB:P0A9K3 PhoH-like protein [Escherichia coli] # Proteobacteria;Gammaproteobacteria;Enterobacteriales;Enterobacteriaceae;Escherichia;Escherichia coli	20.2417	5	11.241	13.0036	12.0758			13.5704	11.241	13.0036	12.0758	9.91856	10.5284	13.5704	12.2829	12.2496	0.0332339	1.0233		0.569046
PROKKA_27095	UniProtKB:Q9X0G6 Pantothenate synthetase [Thermotoga maritima] # Thermotogae;Thermotogae;Thermotogales;Thermotogaceae;Thermotoga;Thermotoga maritima	10.4167	2		11.7105	11.5019			12.1553	7.89409	11.7105	11.5019	9.19235	10.2267	12.1553	11.0789	11.0464	0.0324902	1.02278		0.922845
PROKKA_38802	UniProtKB:P05392 50S ribosomal protein L7/L12 [unclassified_Geobacillus] # Firmicutes;Bacilli;Bacillales;Bacillaceae;Geobacillus;unclassified_Geobacillus	89.8438	21	22.3186	21.5269	20.8131	19.9065	19.6031	22.9544	22.3186	21.5269	20.8131	19.9065	19.6031	22.9544	21.6821	21.655	0.0271216	1.01898		0.560935
PROKKA_34375	UniProtKB:Q81WL1 Ribosome-recycling factor [unclassified_Bacillus cereus group] # Firmicutes;Bacilli;Bacillales;Bacillaceae;Bacillus;unclassified_Bacillus cereus group	62.9032	17	17.6609	18.0129	16.4604	14.5864	14.5906	18.9385	17.6609	18.0129	16.4604	14.5864	14.5906	18.9385	17.515	17.4885	0.0264922	1.01853		0.429117
PROKKA_39968	UniProtKB:Q819U0 Peptide deformylase 1 [Bacillus cereus] # Firmicutes;Bacilli;Bacillales;Bacillaceae;Bacillus;Bacillus cereus	66.6667	7	16.1102	17.2648	16.716	17.0398	16.623	16.5237	16.1102	17.2648	16.716	17.0398	16.623	16.5237	16.7726	16.7466	0.0259284	1.01813		0.935376
PROKKA_14855	UniProtKB:P0AAN3 Hydrogenase isoenzymes nickel incorporation protein HypB [Escherichia coli] # Proteobacteria;Gammaproteobacteria;Enterobacteriales;Enterobacteriaceae;Escherichia;Escherichia coli	36.4055	6	14.4088	15.54	13.1609	12.1555		16.1326	14.4088	15.54	13.1609	12.1555	9.97185	16.1326	14.6764	14.6553	0.0211282	1.01475		0.449346
PROKKA_31326	UniProtKB:P81284 60 kDa chaperonin [unclassified_Tannerella] # Bacteroidetes;Bacteroidia;Bacteroidales;Porphyromonadaceae;Tannerella;unclassified_Tannerella	5.48446	3	9.80116	11.2168					9.80116	11.2168	9.16706	10.3455	10.4705	10.0728	10.3246	10.3057	0.0189417	1.01322		0.723186
PROKKA_38800	UniProtKB:P37871 DNA-directed RNA polymerase subunit beta' [Bacillus subtilis] # Firmicutes;Bacilli;Bacillales;Bacillaceae;Bacillus;Bacillus subtilis	52.9258	56	16.5857	16.6089	15.6023	15.9144	14.6844	17.2584	16.5857	16.6089	15.6023	15.9144	14.6844	17.2584	16.3353	16.3167	0.0185971	1.01297		0.71995
PROKKA_18986	No_DB_Hit hypothetical protein [] # Unknown_Taxa	45.7778	7	13.9923	13.2575	13.8602	12.9296	12.8058	14.6504	13.9923	13.2575	13.8602	12.9296	12.8058	14.6504	13.737	13.727	0.00996324	1.00693		0.723928
PROKKA_18985	UniProtKB:P39062 Acetyl-coenzyme A synthetase [Bacillus subtilis] # Firmicutes;Bacilli;Bacillales;Bacillaceae;Bacillus;Bacillus subtilis	28.2374	10	13.1335	15.323				15.5493	13.1335	15.323	9.41906	10.3907	10.0814	15.5493	14.0436	14.0355	0.00809386	1.00563		0.814932
PROKKA_17935	Pfam:PF01957.12 hypothetical protein [] # Unknown_Taxa	41.1043	7	16.0726	16.8204	15.7541	16.5266	12.7353	17.0704	16.0726	16.8204	15.7541	16.5266	12.7353	17.0704	16.2872	16.2808	0.00639965	1.00445		0.610778
PROKKA_20003	CLUSTERS:PRK05473 hypothetical protein [] # Unknown_Taxa	41.1765	3	17.1314	14.0037				17.2701	17.1314	14.0037	9.936	9.38489	10.8799	17.2701	15.7115	15.7083	0.00327128	1.00227		0.730608
PROKKA_115104	UniProtKB:O35002 Carboxy-terminal processing protease CtpB precursor [Bacillus subtilis] # Firmicutes;Bacilli;Bacillales;Bacillaceae;Bacillus;Bacillus subtilis	10.035	2						10.7601	9.70725	9.79178	10.8041	6.8642	10.6922	10.7601	10.1924	10.1904	0.0020557	1.00143		0.645846
PROKKA_14610	UniProtKB:P16440 Riboflavin synthase [Bacillus subtilis] # Firmicutes;Bacilli;Bacillales;Bacillaceae;Bacillus;Bacillus subtilis	18.4332	4	12.0287					11.5602	12.0287	8.35613	10.3862	9.92722	10.8539	11.5602	10.9278	10.9278	4.59941e-05	1.00003		0.675874
PROKKA_22456	UniProtKB:P15288 Cytosol non-specific dipeptidase [Escherichia coli] # Proteobacteria;Gammaproteobacteria;Enterobacteriales;Enterobacteriaceae;Escherichia;Escherichia coli	7.02479	2						10.7909	9.9127	10.0947	10.0856	9.13888	9.65923	10.7909	10.0334	10.0334	-2.03062e-05	0.999986		0.749591
PROKKA_17907	UniProtKB:P33197 Isocitrate dehydrogenase [NADP] [Thermus thermophilus] # Deinococcus-Thermus;Deinococci;Thermales;Thermaceae;Thermus;Thermus thermophilus	38.3234	14	15.0066	15.1998	14.29	13.8734		16.1791	15.0066	15.1998	14.29	13.8734	10.6432	16.1791	14.882	14.8855	-0.00349752	0.997579		0.480203
PROKKA_14511	Pfam:PF04280.9 Tim44-like domain protein [] # Unknown_Taxa	8.57143	2	11.2395	11.0826				11.8636	11.2395	11.0826	8.86968	8.93213	9.74685	11.8636	10.7183	10.724	-0.00565951	0.996085		0.861241
PROKKA_39958	UniProtKB:O34507 Serine/threonine-protein kinase PrkC [Bacillus subtilis] # Firmicutes;Bacilli;Bacillales;Bacillaceae;Bacillus;Bacillus subtilis	11.21	3		12.119	11.5334	11.4968		11.9631	8.94042	12.119	11.5334	11.4968	10.1072	11.9631	11.3633	11.3782	-0.0148604	0.989752		0.787105
PROKKA_10442	UniProtKB:P31306 Oligopeptide-binding protein SarA precursor [Streptococcus gordonii] # Firmicutes;Bacilli;Lactobacillales;Streptococcaceae;Streptococcus;Streptococcus gordonii	3.79363	3						10.2862	9.87398	10.0161	9.80177	9.13362	10.0847	10.2862	9.90005	9.91503	-0.0149795	0.989671		0.871022
PROKKA_17949	UniProtKB:Q18T09 LL-diaminopimelate aminotransferase [Desulfitobacterium hafniense] # Firmicutes;Clostridia;Clostridiales;Peptococcaceae;Desulfitobacterium;Desulfitobacterium hafniense	57.8049	18	14.7983	14.9505	13.8086		12.9794	16.0153	14.7983	14.9505	13.8086	9.93506	12.9794	16.0153	14.6001	14.6152	-0.0151356	0.989564		0.43773
PROKKA_25712	UniProtKB:P48212 60 kDa chaperonin [Ruminiclostridium thermocellum] # Firmicutes;Clostridia;Clostridiales;Ruminococcaceae;Ruminiclostridium;Ruminiclostridium thermocellum	86.3139	92	23.1047	23.186	22.8476	22.2606	22.2422	23.9688	23.1047	23.186	22.8476	22.2606	22.2422	23.9688	23.0532	23.0693	-0.0161179	0.98889		0.721791
PROKKA_82820	UniProtKB:Q3KI80 Polyribonucleotide nucleotidyltransferase [Pseudomonas fluorescens] # Proteobacteria;Gammaproteobacteria;Pseudomonadales;Pseudomonadaceae;Pseudomonas;Pseudomonas fluorescens	2.00803	2						10.0987	9.74228	9.39702	10.6294	10.4109	9.47783	10.0987	10.0199	10.0457	-0.0258181	0.982263		0.881276
PROKKA_57940	UniProtKB:P00370 NADP-specific glutamate dehydrogenase [Escherichia coli] # Proteobacteria;Gammaproteobacteria;Enterobacteriales;Enterobacteriaceae;Escherichia;Escherichia coli	11.1111	4	10.5487	12.543	11.2646			12.7357	10.5487	12.543	11.2646	9.97229	11.1619	12.7357	11.692	11.7194	-0.027413	0.981178		0.877878
PROKKA_45965	UniProtKB:O74036 DNA repair and recombination protein RadA [Pyrococcus furiosus] # Euryarchaeota;Thermococci;Thermococcales;Thermococcaceae;Pyrococcus;Pyrococcus furiosus	5.02959	2		11.0087					9.12109	11.0087	9.6754	8.48528	11.168	9.72393	10.1611	10.1902	-0.0291251	0.980014		0.888633
PROKKA_18992	UniProtKB:P39062 Acetyl-coenzyme A synthetase [Bacillus subtilis] # Firmicutes;Bacilli;Bacillales;Bacillaceae;Bacillus;Bacillus subtilis	20.9591	7	14.7761	13.9991	9.58868	13.2425		15.1195	14.7761	13.9991	9.58868	13.2425	9.73438	15.1195	13.8791	13.9088	-0.0296875	0.979632		0.970398
PROKKA_27432	UniProtKB:Q8Y570 Chaperone protein ClpB [Listeria monocytogenes] # Firmicutes;Bacilli;Bacillales;Listeriaceae;Listeria;Listeria monocytogenes	3.32569	2	12.7764	12.9713	11.4397	12.8406	11.6109	12.9291	12.7764	12.9713	11.4397	12.8406	11.6109	12.9291	12.5366	12.5716	-0.0350024	0.97603		0.924982
PROKKA_38765	UniProtKB:P07843 50S ribosomal protein L17 [unclassified_Geobacillus] # Firmicutes;Bacilli;Bacillales;Bacillaceae;Geobacillus;unclassified_Geobacillus	65.7895	14	20.546	20.3822	20.075	19.2731	19.2203	21.4515	20.546	20.3822	20.075	19.2731	19.2203	21.4515	20.3474	20.3865	-0.0391129	0.973253		0.661747
PROKKA_11715	UniProtKB:Q06879 Pyruvate-flavodoxin oxidoreductase [unclassified_Nostoc] # Cyanobacteria;unclassified_Nostoc;Nostocales;Nostocaceae;Nostoc;unclassified_Nostoc	2.35889	2	11.0459	11.8725	11.6682	11.3232	10.89	12.2817	11.0459	11.8725	11.6682	11.3232	10.89	12.2817	11.5696	11.6195	-0.0499019	0.966002		0.952395
PROKKA_14851	HAMAP:MF_01397 NADH-quinone oxidoreductase subunit C/D [] # Unknown_Taxa	54.0984	7	19.156	16.4567		16.0032		19.2722	19.156	16.4567	9.73347	16.0032	9.72197	19.2722	17.7795	17.8314	-0.051915	0.964655		0.977999
PROKKA_20733	UniProtKB:Q9X519 2,3-bisphosphoglycerate-independent phosphoglycerate mutase [unclassified_Geobacillus] # Firmicutes;Bacilli;Bacillales;Bacillaceae;Geobacillus;unclassified_Geobacillus	19.6154	6	11.3497	12.1738	12.7157	12.2536		12.998	11.3497	12.1738	12.7157	12.2536	10.4886	12.998	12.1837	12.2389	-0.0551281	0.962509		0.853242
PROKKA_38394	UniProtKB:Q02114 N-acetylmuramoyl-L-alanine amidase LytC precursor [Bacillus subtilis] # Firmicutes;Bacilli;Bacillales;Bacillaceae;Bacillus;Bacillus subtilis	72.9686	138	24.7897	24.5833	24.1438	24.5909	24.0911	24.9588	24.7897	24.5833	24.1438	24.5909	24.0911	24.9588	24.53	24.5898	-0.0597791	0.959411		0.90208
PROKKA_18991	Pfam:PF07883.5 Cupin domain protein [] # Unknown_Taxa	33.3333	7	14.8933	15.6627	11.9205	14.7809	13.7818	15.5418	14.8933	15.6627	11.9205	14.7809	13.7818	15.5418	14.8101	14.8717	-0.0615619	0.958226		0.68649
PROKKA_42038	UniProtKB:O57921 putative NH(3)-dependent NAD(+) synthetase [Pyrococcus horikoshii] # Euryarchaeota;Thermococci;Thermococcales;Thermococcaceae;Pyrococcus;Pyrococcus horikoshii	62.4031	13	16.833	17.3163	15.9143	15.8395	14.9247	18.028	16.833	17.3163	15.9143	15.8395	14.9247	18.028	16.7974	16.8607	-0.0632566	0.957101		0.695828
PROKKA_118483	CLUSTERS:PRK11895 acetolactate synthase 3 regulatory subunit [] # Unknown_Taxa	25	3						11.0346	11.0764	9.92418	10.3464	9.20692	10.9276	11.0346	10.5291	10.5938	-0.0647806	0.956091		0.934821
PROKKA_23027	UniProtKB:P39576 Branched-chain-amino-acid aminotransferase 2 [Bacillus subtilis] # Firmicutes;Bacilli;Bacillales;Bacillaceae;Bacillus;Bacillus subtilis	40.8964	17	17.2313	17.4076	16.6949	16.2924	15.869	18.2602	17.2313	17.4076	16.6949	16.2924	15.869	18.2602	17.1418	17.2076	-0.0658085	0.95541		0.712102
PROKKA_14531	UniProtKB:P84626 Heterodisulfide reductase subunit A-like protein [Archaeoglobus profundus] # Euryarchaeota;Archaeoglobi;Archaeoglobales;Archaeoglobaceae;Archaeoglobus;Archaeoglobus profundus	5.04587	2						7.97533	10.4477	9.17604	8.19795	9.78019	10.2927	7.97533	9.56268	9.63498	-0.0722946	0.951124		0.940967
PROKKA_14290	UniProtKB:P0A9X4 Rod shape-determining protein MreB [Escherichia coli] # Proteobacteria;Gammaproteobacteria;Enterobacteriales;Enterobacteriaceae;Escherichia;Escherichia coli	64.8968	18	18.0021	18.5772	17.6864	15.3407	15.8092	19.6279	18.0021	18.5772	17.6864	15.3407	15.8092	19.6279	18.1366	18.2091	-0.0724764	0.951004		0.44772
PROKKA_74247	UniProtKB:P06710 DNA polymerase III subunit tau [Escherichia coli] # Proteobacteria;Gammaproteobacteria;Enterobacteriales;Enterobacteriaceae;Escherichia;Escherichia coli	3.62976	3		10.5974				9.40269	7.72203	10.5974	10.0024	9.7126	10.4667	9.40269	9.85909	9.93222	-0.0731265	0.950576		0.675375
PROKKA_21469	UniProtKB:P96677 HTH-type transcriptional repressor AseR [Bacillus subtilis] # Firmicutes;Bacilli;Bacillales;Bacillaceae;Bacillus;Bacillus subtilis	20.1613	3	14.0779	14.5452	14.6649	15.2915		14.8176	14.0779	14.5452	14.6649	15.2915	10.8704	14.8176	14.4507	14.5276	-0.0768714	0.948111		0.614931
PROKKA_25708	UniProtKB:O52582 Coenzyme A disulfide reductase [Staphylococcus aureus] # Firmicutes;Bacilli;Bacillales;Staphylococcaceae;Staphylococcus;Staphylococcus aureus	15.2364	6		11.1156	10.638			11.6845	8.50274	11.1156	10.638	9.5429	8.539	11.6845	10.4426	10.5214	-0.0787463	0.94688		0.900555
PROKKA_38795	UniProtKB:P64027 Elongation factor Tu [Neisseria meningitidis] # Proteobacteria;Betaproteobacteria;Neisseriales;Neisseriaceae;Neisseria;Neisseria meningitidis	89.0274	39	21.0866	21.3825	19.9969	19.8702	19.0958	22.2091	21.0866	21.3825	19.9969	19.8702	19.0958	22.2091	20.9333	21.0172	-0.0839803	0.943451		0.696529
PROKKA_14333	UniProtKB:Q5KWZ7 Chaperone protein DnaK [Geobacillus kaustophilus] # Firmicutes;Bacilli;Bacillales;Bacillaceae;Geobacillus;Geobacillus kaustophilus	85.8995	57	18.8791	18.7933	17.506	17.8673	17.1105	19.6271	18.8791	18.7933	17.506	17.8673	17.1105	19.6271	18.5134	18.598	-0.0845677	0.943067		0.836408
PROKKA_23052	Pfam:PF02663.8 FmdE, Molybdenum formylmethanofuran dehydrogenase operon [] # Unknown_Taxa	34.4633	4	13.375	12.8019				14.1726	13.375	12.8019	11.321	10.5747	10.6313	14.1726	12.7259	12.8123	-0.0864105	0.941863		0.625478
PROKKA_14728	UniProtKB:Q9FDN6 High molecular weight rubredoxin [Moorella thermoacetica] # Firmicutes;Clostridia;Thermoanaerobacterales;Thermoanaerobacteraceae;Moorella;Moorella thermoacetica	15.3488	2	15.3152	13.9049	15.4823	12.2726	15.7385	15.5819	15.3152	13.9049	15.4823	12.2726	15.7385	15.5819	15.0516	15.1446	-0.0929862	0.93758		0.779662
PROKKA_14563	UniProtKB:O31796 RNA-binding protein Hfq [Bacillus subtilis] # Firmicutes;Bacilli;Bacillales;Bacillaceae;Bacillus;Bacillus subtilis	57.3171	6	15.7081	16.4302	14.6473	15.4091	16.2755	15.7706	15.7081	16.4302	14.6473	15.4091	16.2755	15.7706	15.7688	15.8625	-0.0937127	0.937108		0.717858
PROKKA_89107	UniProtKB:P0A6H1 ATP-dependent Clp protease ATP-binding subunit ClpX [Escherichia coli] # Proteobacteria;Gammaproteobacteria;Enterobacteriales;Enterobacteriaceae;Escherichia;Escherichia coli	5.27392	2		11.1498				11.6465	10.8701	11.1498	8.40834	9.02743	10.0483	11.6465	10.5454	10.6398	-0.0943663	0.936684		0.936601
PROKKA_39022	UniProtKB:P52391 23S rRNA methyltransferase [unclassified_Streptomyces] # Actinobacteria;Actinobacteria;Actinomycetales;Streptomycetaceae;Streptomyces;unclassified_Streptomyces	9.29368	3	11.624	12.3866				13.1129	11.624	12.3866	9.53957	8.45837	9.47993	13.1129	11.5911	11.6918	-0.10075	0.932548		0.640005
PROKKA_59374	Pfam:PF01645.11 hypothetical protein [] # Unknown_Taxa	4.20475	2						9.31603	8.44863	8.57692	11.0972	10.8625	9.30965	9.31603	9.92777	10.0287	-0.100963	0.93241		0.674159
PROKKA_91660	UniProtKB:Q58667 Methanogen homoaconitase small subunit [Methanocaldococcus jannaschii] # Euryarchaeota;Methanococci;Methanococcales;Methanocaldococcaceae;Methanocaldococcus;Methanocaldococcus jannaschii	9.64467	2						10.2261	10.785	8.6801	8.74651	9.22325	9.99431	10.2261	9.76162	9.87416	-0.112542	0.924957		0.615113
PROKKA_20719	UniProtKB:P63383 UvrABC system protein A [Staphylococcus aureus] # Firmicutes;Bacilli;Bacillales;Staphylococcaceae;Staphylococcus;Staphylococcus aureus	14.6809	11	12.5976	13.6678	12.2801			14.5797	12.5976	13.6678	12.2801	10.0976	9.40616	14.5797	12.9769	13.0957	-0.118734	0.920995		0.424747
PROKKA_20657	UniProtKB:P16421 Soluble hydrogenase 42 kDa subunit [unclassified_Anabaena] # Cyanobacteria;unclassified_Anabaena;Nostocales;Nostocaceae;Anabaena;unclassified_Anabaena	56.5217	21	19.7772	19.4093	19.5855	19.8505	18.963	20.1085	19.7772	19.4093	19.5855	19.8505	18.963	20.1085	19.5985	19.7178	-0.119308	0.920629		0.897063
PROKKA_74546	UniProtKB:Q07405 ATP synthase subunit alpha [unclassified_Myxococcus] # Proteobacteria;Deltaproteobacteria;Myxococcales;Myxococcaceae;Myxococcus;unclassified_Myxococcus	19.0099	9	13.3071	13.1471	12.7238			14.6967	13.3071	13.1471	12.7238	9.05888	10.2396	14.6967	13.0797	13.2034	-0.123752	0.917797		0.37337
PROKKA_04986	UniProtKB:P50866 ATP-dependent Clp protease ATP-binding subunit ClpX [Bacillus subtilis] # Firmicutes;Bacilli;Bacillales;Bacillaceae;Bacillus;Bacillus subtilis	5.31401	2		11.1637				11.8223	8.90899	11.1637	10.6314	7.72142	9.86864	11.8223	10.5055	10.634	-0.12849	0.914788		0.768316
PROKKA_51972	UniProtKB:Q45493 Ribonuclease J 1 [Bacillus subtilis] # Firmicutes;Bacilli;Bacillales;Bacillaceae;Bacillus;Bacillus subtilis	43.4234	20	16.6329	16.1059	15.9859	16.3197	16.098	16.7164	16.6329	16.1059	15.9859	16.3197	16.098	16.7164	16.2699	16.4011	-0.131183	0.913083		0.638238
PROKKA_54186	UniProtKB:Q83ES6 Elongation factor Tu [Coxiella burnetii] # Proteobacteria;Gammaproteobacteria;Legionellales;Coxiellaceae;Coxiella;Coxiella burnetii	22.9219	7	13.5713					13.7404	13.5713	10.4636	9.6095	8.24529	10.7721	13.7404	12.2254	12.357	-0.131657	0.912783		0.889267
PROKKA_14832	UniProtKB:P19064 Glutamine synthetase [unclassified_Bacillus cereus group] # Firmicutes;Bacilli;Bacillales;Bacillaceae;Bacillus;unclassified_Bacillus cereus group	37.6975	14	15.3577	16.984	15.5754	16.9257	16.1502	15.4375	15.3577	16.984	15.5754	16.9257	16.1502	15.4375	16.1651	16.2973	-0.132195	0.912442		0.780424
PROKKA_43535	UniProtKB:O34399 Glutamate synthase [NADPH] small chain [Bacillus subtilis] # Firmicutes;Bacilli;Bacillales;Bacillaceae;Bacillus;Bacillus subtilis	47.0707	15	15.3324	16.1123	14.0101	15.3469	14.3766	16.2577	15.3324	16.1123	14.0101	15.3469	14.3766	16.2577	15.3876	15.5234	-0.135877	0.910116		0.840901
PROKKA_128194	UniProtKB:P18187 Periplasmic [NiFe] hydrogenase small subunit precursor [unclassified_Desulfovibrio] # Proteobacteria;Deltaproteobacteria;Desulfovibrionales;Desulfovibrionaceae;Desulfovibrio;unclassified_Desulfovibrio	19.8444	3						11.0776	10.6388	9.08318	10.065	9.81754	8.9112	11.0776	10.0625	10.2066	-0.144103	0.904942		0.993746
PROKKA_17918	UniProtKB:C3MBC1 Imidazole glycerol phosphate synthase subunit HisF [Sinorhizobium fredii] # Proteobacteria;Alphaproteobacteria;Rhizobiales;Rhizobiaceae;Sinorhizobium;Sinorhizobium fredii	6.69291	2		14.0091	12.434			14.5045	10.0377	14.0091	12.434	9.61991	10.5601	14.5045	12.9089	13.0555	-0.146561	0.903401		0.767228
PROKKA_39023	UniProtKB:P55873 50S ribosomal protein L20 [Bacillus subtilis] # Firmicutes;Bacilli;Bacillales;Bacillaceae;Bacillus;Bacillus subtilis	42.1053	9	18.6395	19.4372	16.0129	14.5703	14.5775	20.2677	18.6395	19.4372	16.0129	14.5703	14.5775	20.2677	18.5907	18.7374	-0.146716	0.903304		0.510907
PROKKA_22981	UniProtKB:Q9X0Y2 Aspartate aminotransferase [Thermotoga maritima] # Thermotogae;Thermotogae;Thermotogales;Thermotogaceae;Thermotoga;Thermotoga maritima	30.8642	8	15.1181	13.9483	14.2914	14.7138	13.051	15.4173	15.1181	13.9483	14.2914	14.7138	13.051	15.4173	14.5391	14.6868	-0.147638	0.902727		0.943931
PROKKA_20620	UniProtKB:Q46455 Selenocysteine-specific elongation factor [unclassified_Moorella] # Firmicutes;Clostridia;Thermoanaerobacterales;Thermoanaerobacteraceae;Moorella;unclassified_Moorella	8.77743	4	11.8742		12.0066			12.9058	11.8742	9.9256	12.0066	10.3459	9.68535	12.9058	11.5251	11.6735	-0.148377	0.902265		0.819637
PROKKA_78723	No_DB_Hit hypothetical protein [] # Unknown_Taxa	10.3704	2						10.1385	7.76843	9.55359	10.9447	9.31535	10.5457	10.1385	9.93688	10.0853	-0.14838	0.902263		0.590147
PROKKA_43536	UniProtKB:P55037 Ferredoxin-dependent glutamate synthase 1 [Synechocystis sp. PCC 6803] # Cyanobacteria;unclassified_Synechocystis sp. PCC 6803;Chroococcales;unclassified_Synechocystis sp. PCC 6803;Synechocystis;Synechocystis sp. PCC 6803	38.9474	44	15.7738	15.491	14.8703	14.995	14.9082	16.3429	15.7738	15.491	14.8703	14.995	14.9082	16.3429	15.4255	15.5758	-0.150262	0.901087		0.948212
PROKKA_38787	UniProtKB:P42060 50S ribosomal protein L22 [Bacillus subtilis] # Firmicutes;Bacilli;Bacillales;Bacillaceae;Bacillus;Bacillus subtilis	53.5088	8	18.5819	19.2275	16.2264	16.6947		20.0679	18.5819	19.2275	16.2264	16.6947	10.877	20.0679	18.4615	18.6181	-0.156608	0.897132		0.493849
PROKKA_34370	UniProtKB:P63333 Putative zinc metalloprotease [Staphylococcus aureus] # Firmicutes;Bacilli;Bacillales;Staphylococcaceae;Staphylococcus;Staphylococcus aureus	6.76056	2	11.756	11.4357				12.7233	11.756	11.4357	9.78899	8.91182	9.42499	12.7233	11.2114	11.3684	-0.157028	0.896871		0.6579
PROKKA_06379	No_DB_Hit hypothetical protein [] # Unknown_Taxa	1.57576	2			10.0963				11.1622	8.27473	10.0963	10.6225	11.1929	7.80338	10.2668	10.4308	-0.163933	0.892588		0.984102
PROKKA_75122	UniProtKB:P46828 Catabolite control protein A [unclassified_Bacillus] # Firmicutes;Bacilli;Bacillales;Bacillaceae;Bacillus;unclassified_Bacillus	8.13253	2						10.4267	11.2019	7.64296	10.5169	10.7797	10.4214	10.4267	10.3883	10.5526	-0.164313	0.892353		0.528825
PROKKA_51984	UniProtKB:P05766 30S ribosomal protein S15 [unclassified_Geobacillus] # Firmicutes;Bacilli;Bacillales;Bacillaceae;Geobacillus;unclassified_Geobacillus	59.5506	7	18.3679	19.3106	18.9803	18.8657	18.0581	19.8548	18.3679	19.3106	18.9803	18.8657	18.0581	19.8548	18.937	19.1111	-0.174064	0.886343		0.949154
PROKKA_14334	UniProtKB:P17631 Chaperone protein DnaJ [Bacillus subtilis] # Firmicutes;Bacilli;Bacillales;Bacillaceae;Bacillus;Bacillus subtilis	12.5326	3	10.2549	13.4026	12.0091	11.5578		13.8372	10.2549	13.4026	12.0091	11.5578	9.26312	13.8372	12.3963	12.5718	-0.175504	0.885458		0.844249
PROKKA_59017	UniProtKB:P29724 Membrane lipoprotein TmpC precursor [Treponema pallidum] # Spirochaetes;Spirochaetia;Spirochaetales;Spirochaetaceae;Treponema;Treponema pallidum	6.84211	2						9.57578	9.92811	9.4184	9.51588	7.59766	10.7674	9.57578	9.63818	9.81372	-0.175536	0.885439		0.759591
PROKKA_19069	UniProtKB:P38494 hypothetical protein [Bacillus subtilis] # Firmicutes;Bacilli;Bacillales;Bacillaceae;Bacillus;Bacillus subtilis	46.933	46	17.646	17.3736	16.5523	16.6464	15.0181	18.6101	17.646	17.3736	16.5523	16.6464	15.0181	18.6101	17.2605	17.4466	-0.186141	0.878954		0.711614
PROKKA_17961	UniProtKB:Q5SK65 Bifunctional protein PyrR [Thermus thermophilus] # Deinococcus-Thermus;Deinococci;Thermales;Thermaceae;Thermus;Thermus thermophilus	35.3261	6	16.2232	16.83	16.0473	15.9404	15.1145	17.5998	16.2232	16.83	16.0473	15.9404	15.1145	17.5998	16.4072	16.5951	-0.187933	0.877862		0.856068
PROKKA_88829	UniProtKB:P12877 50S ribosomal protein L5 [Bacillus subtilis] # Firmicutes;Bacilli;Bacillales;Bacillaceae;Bacillus;Bacillus subtilis	8.33333	2		14.176	11.0583			14.4831	10.1764	14.176	11.0583	8.8699	10.5263	14.4831	12.827	13.0156	-0.188566	0.877477		0.816517
PROKKA_32725	Pfam:PF12773.1 Double zinc ribbon [] # Unknown_Taxa	30.8068	12	17.2943	14.7491	15.991	15.7816	17.0351	16.5925	17.2943	14.7491	15.991	15.7816	17.0351	16.5925	16.3661	16.558	-0.191901	0.875452		0.606634
PROKKA_84555	UniProtKB:P0AFG0 hypothetical protein [Escherichia coli] # Proteobacteria;Gammaproteobacteria;Enterobacteriales;Enterobacteriaceae;Escherichia;Escherichia coli	7.31115	2						10.5134	9.97858	8.53297	10.068	9.1626	9.59678	10.5134	9.67521	9.87091	-0.195699	0.87315		0.735197
PROKKA_40774	UniProtKB:Q2RFX7 ATP synthase subunit alpha [Moorella thermoacetica] # Firmicutes;Clostridia;Thermoanaerobacterales;Thermoanaerobacteraceae;Moorella;Moorella thermoacetica	11.1554	6	14.2381	13.5166	12.7324	10.9733		15.2732	14.2381	13.5166	12.7324	10.9733	10.7786	15.2732	13.623	13.8193	-0.196359	0.87275		0.49266
PROKKA_34380	UniProtKB:P39779 GTP-sensing transcriptional pleiotropic repressor CodY [Bacillus subtilis] # Firmicutes;Bacilli;Bacillales;Bacillaceae;Bacillus;Bacillus subtilis	49.434	14	16.847	16.6569	15.5459	15.1113	14.1897	17.956	16.847	16.6569	15.5459	15.1113	14.1897	17.956	16.4526	16.6493	-0.196692	0.872549		0.645701
PROKKA_54785	No_DB_Hit hypothetical protein [] # Unknown_Taxa	42.132	6	14.4358	15.2502		12.6213		15.9079	14.4358	15.2502	10.6972	12.6213	12.0322	15.9079	14.3534	14.5502	-0.196776	0.872498		0.975904
PROKKA_14813	UniProtKB:P71011 Antilisterial bacteriocin subtilosin biosynthesis protein AlbA [Bacillus subtilis] # Firmicutes;Bacilli;Bacillales;Bacillaceae;Bacillus;Bacillus subtilis	27.6276	6	13.9927	14.9056	11.6495	13.0799	14.3595	14.7759	13.9927	14.9056	11.6495	13.0799	14.3595	14.7759	14.0306	14.2321	-0.201513	0.869638		0.638654
PROKKA_14784	UniProtKB:O67517 putative transcriptional regulatory protein [Aquifex aeolicus] # Aquificae;Aquificae;Aquificales;Aquificaceae;Aquifex;Aquifex aeolicus	32.5397	6	13.9453	14.8443	13.2159	12.0357	12.4093	15.7037	13.9453	14.8443	13.2159	12.0357	12.4093	15.7037	14.1544	14.3583	-0.203845	0.868234		0.648221
PROKKA_25715	Pfam:PF12844.1 Helix-turn-helix domain protein [] # Unknown_Taxa	23	4	11.7823	10.3915				11.9195	11.7823	10.3915	9.32797	9.20098	10.9002	11.9195	10.8424	11.0529	-0.210468	0.864257		0.878818
PROKKA_14768	UniProtKB:P29107 Ketol-acid reductoisomerase [Synechocystis sp. PCC 6803] # Cyanobacteria;unclassified_Synechocystis sp. PCC 6803;Chroococcales;unclassified_Synechocystis sp. PCC 6803;Synechocystis;Synechocystis sp. PCC 6803	66.6667	22	19.932	19.5177	18.6589	18.7893	17.6162	20.8216	19.932	19.5177	18.6589	18.7893	17.6162	20.8216	19.4608	19.6727	-0.211828	0.863442		0.78529
PROKKA_27093	UniProtKB:Q8TZL3 Quinolinate synthase A [Pyrococcus furiosus] # Euryarchaeota;Thermococci;Thermococcales;Thermococcaceae;Pyrococcus;Pyrococcus furiosus	66.1238	17	16.9618	17.372	16.0488	16.7857	15.9156	17.9258	16.9618	17.372	16.0488	16.7857	15.9156	17.9258	16.8928	17.108	-0.215213	0.861419		0.913019
PROKKA_19938	Pfam:PF02635.1 DsrE/DsrF-like family protein [] # Unknown_Taxa	44.2478	6	18.6971	19.3366	17.7608	18.2406	17.3475	19.9933	18.6971	19.3366	17.7608	18.2406	17.3475	19.9933	18.7352	18.9509	-0.215637	0.861166		0.941031
PROKKA_38766	UniProtKB:P20429 DNA-directed RNA polymerase subunit alpha [Bacillus subtilis] # Firmicutes;Bacilli;Bacillales;Bacillaceae;Bacillus;Bacillus subtilis	86.0759	34	18.1884	17.7455	16.7493	16.8976	15.2905	19.1273	18.1884	17.7455	16.7493	16.8976	15.2905	19.1273	17.6769	17.9021	-0.225189	0.855483		0.721348
PROKKA_31360	UniProtKB:C3MA45 ATP-dependent Clp protease ATP-binding subunit ClpX [Sinorhizobium fredii] # Proteobacteria;Alphaproteobacteria;Rhizobiales;Rhizobiaceae;Sinorhizobium;Sinorhizobium fredii	5.27392	2		11.1498				11.6465	9.96642	11.1498	10.6697	10.2195	10.3894	11.6465	10.674	10.9017	-0.2277	0.853995		0.795979
PROKKA_99439	UniProtKB:P23538 Phosphoenolpyruvate synthase [Escherichia coli] # Proteobacteria;Gammaproteobacteria;Enterobacteriales;Enterobacteriaceae;Escherichia;Escherichia coli	6.31068	2				10.5062			9.34857	9.32021	10.5607	10.5062	9.84156	9.82759	9.86705	10.0948	-0.227709	0.85399		0.535935
PROKKA_27107	UniProtKB:P37475 Stage II sporulation protein E [Bacillus subtilis] # Firmicutes;Bacilli;Bacillales;Bacillaceae;Bacillus;Bacillus subtilis	2.9703	2	9.57856	10.4121					9.57856	10.4121	10.4724	10.741	10.7656	9.45974	10.2078	10.4362	-0.228408	0.853576		0.762612
PROKKA_14769	UniProtKB:Q9JZG1 2-isopropylmalate synthase [Neisseria meningitidis] # Proteobacteria;Betaproteobacteria;Neisseriales;Neisseriaceae;Neisseria;Neisseria meningitidis	47.1954	22	15.7103	15.1281	15.5133	14.2173	13.9881	16.9361	15.7103	15.1281	15.5133	14.2173	13.9881	16.9361	15.4703	15.709	-0.238617	0.847557		0.696526
PROKKA_25669	UniProtKB:P31570 Cob(I)yrinic acid a,c-diamide adenosyltransferase [Salmonella enterica] # Proteobacteria;Gammaproteobacteria;Enterobacteriales;Enterobacteriaceae;Salmonella;Salmonella enterica	19.3182	4	15.8093	15.9926	15.8369	16.092	16.0649	16.2125	15.8093	15.9926	15.8369	16.092	16.0649	16.2125	15.8819	16.1246	-0.242689	0.845168	+	0.0288197
PROKKA_17971	UniProtKB:P39215 Methyl-accepting chemotaxis protein McpB [Bacillus subtilis] # Firmicutes;Bacilli;Bacillales;Bacillaceae;Bacillus;Bacillus subtilis	36.4583	20	14.1222	15.2105	15.913	14.0871	15.1018	16.4013	14.1222	15.2105	15.913	14.0871	15.1018	16.4013	15.2567	15.501	-0.244308	0.844221		0.898904
PROKKA_14286	UniProtKB:Q9WX14 Redox-sensing transcriptional repressor Rex [Streptomyces coelicolor] # Actinobacteria;Actinobacteria;Actinomycetales;Streptomycetaceae;Streptomyces;Streptomyces coelicolor	68.7204	16	18.8145	19.1576	19.4163	19.0292	18.8543	20.0159	18.8145	19.1576	19.4163	19.0292	18.8543	20.0159	19.1502	19.3956	-0.245384	0.843591		0.693227
PROKKA_38028	UniProtKB:P02395 50S ribosomal protein L7/L12 [unclassified_Micrococcus] # Actinobacteria;Actinobacteria;Actinomycetales;Micrococcaceae;Micrococcus;unclassified_Micrococcus	43.6508	5	20.5861	20.3229	19.9087	19.068	18.9822	21.749	20.5861	20.3229	19.9087	19.068	18.9822	21.749	20.2989	20.5457	-0.24679	0.842769		0.733435
PROKKA_21416	Pfam:PF04383.7 KilA-N domain protein [] # Unknown_Taxa	7.69231	3	11.4737	11.1217				12.2357	11.4737	11.1217	9.58875	10.0055	10.0863	12.2357	10.9273	11.1753	-0.247989	0.842069		0.961535
PROKKA_25074	UniProtKB:P37571 Negative regulator of genetic competence ClpC/MecB [Bacillus subtilis] # Firmicutes;Bacilli;Bacillales;Bacillaceae;Bacillus;Bacillus subtilis	9.15663	7	14.189	13.9295	11.511	12.9119	12.2612	14.9524	14.189	13.9295	11.511	12.9119	12.2612	14.9524	13.598	13.8507	-0.252722	0.839311		0.895044
PROKKA_106252	UniProtKB:Q4UU85 Cyclic di-GMP phosphodiesterase response regulator RpfG [Xanthomonas campestris] # Proteobacteria;Gammaproteobacteria;Xanthomonadales;Xanthomonadaceae;Xanthomonas;Xanthomonas campestris	1.5422	2	10.4131	9.93734				10.2355	10.4131	9.93734	10.0807	9.98061	10.8715	10.2355	10.1577	10.4127	-0.25498	0.837999		0.506231
PROKKA_27135	UniProtKB:O07836 Indolepyruvate oxidoreductase subunit IorB [Thermococcus kodakarensis] # Euryarchaeota;Thermococci;Thermococcales;Thermococcaceae;Thermococcus;Thermococcus kodakarensis	61.5789	9	16.4045	17.2675	16.1735	17.4169	16.6295	16.6715	16.4045	17.2675	16.1735	17.4169	16.6295	16.6715	16.6957	16.9535	-0.257887	0.836312		0.526579
PROKKA_14274	UniProtKB:P50866 ATP-dependent Clp protease ATP-binding subunit ClpX [Bacillus subtilis] # Firmicutes;Bacilli;Bacillales;Bacillaceae;Bacillus;Bacillus subtilis	19.7619	8	13.9651	13.9509	11.0307	11.9395	12.6462	14.8958	13.9651	13.9509	11.0307	11.9395	12.6462	14.8958	13.4649	13.7321	-0.267234	0.830911		0.899216
PROKKA_20045	UniProtKB:P99066 Elongation factor P [Staphylococcus aureus] # Firmicutes;Bacilli;Bacillales;Staphylococcaceae;Staphylococcus;Staphylococcus aureus	37.0968	7	17.2823	16.7267	15.0648	14.9804	13.5669	18.297	17.2823	16.7267	15.0648	14.9804	13.5669	18.297	16.6198	16.8986	-0.27877	0.824294		0.657053
PROKKA_57170	UniProtKB:P37571 Negative regulator of genetic competence ClpC/MecB [Bacillus subtilis] # Firmicutes;Bacilli;Bacillales;Bacillaceae;Bacillus;Bacillus subtilis	71.1031	66	17.4081	17.692	16.7548	16.2018	16.0761	18.8133	17.4081	17.692	16.7548	16.2018	16.0761	18.8133	17.3358	17.6219	-0.286097	0.820118		0.798786
PROKKA_38803	UniProtKB:P99155 50S ribosomal protein L10 [Staphylococcus aureus] # Firmicutes;Bacilli;Bacillales;Staphylococcaceae;Staphylococcus;Staphylococcus aureus	70.2247	22	19.4357	19.4733	19.1221	18.9764	17.899	20.6909	19.4357	19.4733	19.1221	18.9764	17.899	20.6909	19.3521	19.6411	-0.289031	0.818452		0.859459
PROKKA_09702	UniProtKB:Q4UU85 Cyclic di-GMP phosphodiesterase response regulator RpfG [Xanthomonas campestris] # Proteobacteria;Gammaproteobacteria;Xanthomonadales;Xanthomonadaceae;Xanthomonas;Xanthomonas campestris	1.5422	2	8.78569	8.30995				8.60807	8.78569	8.30995	11.4006	11.0622	10.7378	8.60807	10.1725	10.4636	-0.291061	0.817301		0.63199
PROKKA_39016	CLUSTERS:PRK05313 hypothetical protein [] # Unknown_Taxa	58.7196	18	15.3865	15.5152	14.8478	14.4077	15.1954	16.4082	15.3865	15.5152	14.8478	14.4077	15.1954	16.4082	15.2775	15.5729	-0.295348	0.814875		0.894313
PROKKA_102864	UniProtKB:P0A6H1 ATP-dependent Clp protease ATP-binding subunit ClpX [Escherichia coli] # Proteobacteria;Gammaproteobacteria;Enterobacteriales;Enterobacteriaceae;Escherichia;Escherichia coli	5.27392	2		11.1429				11.6396	8.6195	11.1429	9.66938	8.75839	9.35027	11.6396	10.1753	10.4772	-0.301923	0.811171		0.930942
PROKKA_32463	UniProtKB:P21175 Leucine-, isoleucine-, valine-, threonine-, and alanine-binding protein precursor [Pseudomonas aeruginosa] # Proteobacteria;Gammaproteobacteria;Pseudomonadales;Pseudomonadaceae;Pseudomonas;Pseudomonas aeruginosa	25.6637	11	13.4604	12.5586		11.7566	13.8521	12.0089	13.4604	12.5586	9.70688	11.7566	13.8521	12.0089	12.5619	12.8643	-0.302327	0.810944		0.655402
PROKKA_65404	UniProtKB:Q58185 GTP cyclohydrolase MptA [Methanocaldococcus jannaschii] # Euryarchaeota;Methanococci;Methanococcales;Methanocaldococcaceae;Methanocaldococcus;Methanocaldococcus jannaschii	8.26613	3						11.961	10.8926	10.5409	9.72681	8.67614	9.71958	11.961	10.4643	10.7701	-0.305811	0.808987		0.807404
PROKKA_78275	UniProtKB:Q1MIE8 DNA-directed RNA polymerase subunit beta' [Rhizobium leguminosarum] # Proteobacteria;Alphaproteobacteria;Rhizobiales;Rhizobiaceae;Rhizobium;Rhizobium leguminosarum	10.6695	10	12.1682	12.7868	11.0101	10.248		13.8884	12.1682	12.7868	11.0101	10.248	9.27389	13.8884	12.1602	12.4682	-0.308005	0.807758		0.600017
PROKKA_14868	UniProtKB:O33927 LexA repressor [Thermotoga maritima] # Thermotogae;Thermotogae;Thermotogales;Thermotogaceae;Thermotoga;Thermotoga maritima	52.1531	11	13.2257	16.5864	15.049	15.9408	15.1744	16.2094	13.2257	16.5864	15.049	15.9408	15.1744	16.2094	15.5294	15.8374	-0.308043	0.807737		0.465751
PROKKA_19927	UniProtKB:P20418 Desulfoferrodoxin [Desulfovibrio vulgaris] # Proteobacteria;Deltaproteobacteria;Desulfovibrionales;Desulfovibrionaceae;Desulfovibrio;Desulfovibrio vulgaris	28.6822	3	11.7008	15.9489	12.2461	14.7027	13.4066	15.6362	11.7008	15.9489	12.2461	14.7027	13.4066	15.6362	14.5395	14.8477	-0.30815	0.807677		0.435629
PROKKA_43537	UniProtKB:Q9S5V6 Alanine racemase [unclassified_Bacillus] # Firmicutes;Bacilli;Bacillales;Bacillaceae;Bacillus;unclassified_Bacillus	32.3607	11	13.6684	15.1857	14.1059	13.887	13.3344	15.8435	13.6684	15.1857	14.1059	13.887	13.3344	15.8435	14.4666	14.7779	-0.311292	0.805919		0.97036
PROKKA_27113	UniProtKB:P08821 DNA-binding protein HU 1 [Bacillus subtilis] # Firmicutes;Bacilli;Bacillales;Bacillaceae;Bacillus;Bacillus subtilis	87.9121	17	22.3254	21.9916	21.7396	21.9584	21.8078	22.9993	22.3254	21.9916	21.7396	21.9584	21.8078	22.9993	22.0389	22.3583	-0.319416	0.801394		0.596343
PROKKA_14836	UniProtKB:P28264 Cell division protein FtsA [Bacillus subtilis] # Firmicutes;Bacilli;Bacillales;Bacillaceae;Bacillus;Bacillus subtilis	2.41477	2	8.74935	10.1851				10.2864	8.74935	10.1851	10.1572	8.83531	10.7451	10.2864	9.83311	10.1556	-0.322532	0.799665		0.746416
PROKKA_25647	UniProtKB:Q05603 Nicotinate-nucleotide--dimethylbenzimidazole phosphoribosyltransferase [Salmonella enterica] # Proteobacteria;Gammaproteobacteria;Enterobacteriales;Enterobacteriaceae;Salmonella;Salmonella enterica	55.6474	17	16.4822	17.047	16.8296	17.0898	15.7624	17.8466	16.4822	17.047	16.8296	17.0898	15.7624	17.8466	16.8047	17.1316	-0.32693	0.797231		0.866164
PROKKA_21494	HAMAP:MF_01161 tRNA(Ile)-lysidine synthase [] # Unknown_Taxa	21.2687	4	10.7089	12.1299				12.3486	10.7089	12.1299	9.28944	9.79791	11.2408	12.3486	11.1424	11.4726	-0.330225	0.795412		0.723016
PROKKA_29925	UniProtKB:P21465 30S ribosomal protein S3 [Bacillus subtilis] # Firmicutes;Bacilli;Bacillales;Bacillaceae;Bacillus;Bacillus subtilis	11.2108	3	16.2409	16.5168		14.0727	14.3853	17.4415	16.2409	16.5168	9.20707	14.0727	14.3853	17.4415	15.8054	16.1399	-0.334455	0.793084		0.643215
PROKKA_14597	UniProtKB:P13800 Transcriptional regulatory protein DegU [Bacillus subtilis] # Firmicutes;Bacilli;Bacillales;Bacillaceae;Bacillus;Bacillus subtilis	30.9859	6	12.3855	13.954			12.4306	14.3483	12.3855	13.954	9.23141	10.1557	12.4306	14.3483	12.8285	13.1632	-0.334677	0.792962		0.817339
PROKKA_19978	Pfam:PF05239.10 PRC-barrel domain protein [] # Unknown_Taxa	22.5926	5	13.5976	13.7904				15.0305	13.5976	13.7904	10.4585	9.05811	10.4797	15.0305	13.1867	13.5277	-0.340966	0.789513		0.630328
PROKKA_39011	UniProtKB:P38050 Penicillin-binding protein 1F [Bacillus subtilis] # Firmicutes;Bacilli;Bacillales;Bacillaceae;Bacillus;Bacillus subtilis	30.1354	19	14.231	12.3641	13.4133	14.0035	12.8017	14.3785	14.231	12.3641	13.4133	14.0035	12.8017	14.3785	13.5269	13.8683	-0.341344	0.789306		0.615172
PROKKA_20604	No_DB_Hit hypothetical protein [] # Unknown_Taxa	35.8696	4	14.6782	16.4069				17.1335	14.6782	16.4069	9.91913	9.63296	9.72556	17.1335	15.2147	15.5649	-0.350249	0.784449		0.658169
PROKKA_40659	UniProtKB:P29395 50S ribosomal protein L11 [Thermotoga maritima] # Thermotogae;Thermotogae;Thermotogales;Thermotogaceae;Thermotoga;Thermotoga maritima	11.6438	3		14.7605				15.1498	9.85777	14.7605	9.05177	8.76171	9.04397	15.1498	13.2494	13.6025	-0.353088	0.782907		0.934974
PROKKA_49747	CLUSTERS:PRK12775 putative trifunctional 2-polyprenylphenol hydroxylase/glutamate synthase subunit beta/ferritin domain-containing protein [] # Unknown_Taxa	15.9236	2						10.9137	8.86764	10.0456	9.90335	9.1885	9.3925	10.9137	9.69212	10.0519	-0.359829	0.779257		0.748803
PROKKA_14513	UniProtKB:P39215 Methyl-accepting chemotaxis protein McpB [Bacillus subtilis] # Firmicutes;Bacilli;Bacillales;Bacillaceae;Bacillus;Bacillus subtilis	53.8346	33	18.056	17.7987	17.188	17.3847	16.636	19.099	18.056	17.7987	17.188	17.3847	16.636	19.099	17.7248	18.0856	-0.360828	0.778717		0.97513
PROKKA_26654	No_DB_Hit hypothetical protein [] # Unknown_Taxa	10	3						10.5425	10.0784	9.93293	10.5354	10.8455	10.2646	10.5425	10.2057	10.5704	-0.364649	0.776658		0.210064
PROKKA_24287	UniProtKB:P63871 Cysteine synthase [Staphylococcus aureus] # Firmicutes;Bacilli;Bacillales;Staphylococcaceae;Staphylococcus;Staphylococcus aureus	3.92562	2						9.67835	10.2832	10.2356	10.0145	10.7484	10.937	9.67835	10.1824	10.5508	-0.368345	0.774671		0.527489
PROKKA_27090	UniProtKB:Q81VX4 Type III pantothenate kinase [unclassified_Bacillus cereus group] # Firmicutes;Bacilli;Bacillales;Bacillaceae;Bacillus;unclassified_Bacillus cereus group	8.59375	2		10.8638				11.0049	9.82129	10.8638	8.56434	10.2311	9.65541	11.0049	10.0347	10.4035	-0.36879	0.774432		0.517058
PROKKA_27146	UniProtKB:P0AFQ7 putative deoxyribonuclease YcfH [Escherichia coli] # Proteobacteria;Gammaproteobacteria;Enterobacteriales;Enterobacteriaceae;Escherichia;Escherichia coli	10.6299	2		12.4714				12.7232	8.36973	12.4714	9.72107	9.89456	10.2073	12.7232	11.1577	11.534	-0.376262	0.770431		0.642051
PROKKA_25711	UniProtKB:Q07200 10 kDa chaperonin [unclassified_Geobacillus] # Firmicutes;Bacilli;Bacillales;Bacillaceae;Geobacillus;unclassified_Geobacillus	88.4211	25	22.7985	22.5869	21.0751	21.292	21.0447	23.9125	22.7985	22.5869	21.0751	21.292	21.0447	23.9125	22.3288	22.7056	-0.376767	0.770162		0.950515
PROKKA_43634	UniProtKB:P37676 2,3-diketo-L-gulonate-binding periplasmic protein YiaO precursor [Escherichia coli] # Proteobacteria;Gammaproteobacteria;Enterobacteriales;Enterobacteriaceae;Escherichia;Escherichia coli	8.19209	3						11.4975	10.8691	10.5482	9.24564	10.1497	10.1514	11.4975	10.3717	10.7495	-0.377781	0.76962		0.60191
PROKKA_17902	Pfam:PF12727.1 PBP superfamily domain protein [] # Unknown_Taxa	9.55414	3	11.6134	12.7451	12.8208	13.2118	12.9472	12.3599	11.6134	12.7451	12.8208	13.2118	12.9472	12.3599	12.488	12.8817	-0.393756	0.761146		0.390871
PROKKA_26213	UniProtKB:P20429 DNA-directed RNA polymerase subunit alpha [Bacillus subtilis] # Firmicutes;Bacilli;Bacillales;Bacillaceae;Bacillus;Bacillus subtilis	19.4969	5	15.8831	13.3208	10.4867	15.5125		15.5356	15.8831	13.3208	10.4867	15.5125	9.3066	15.5356	14.5528	14.9488	-0.396006	0.759959		0.936067
PROKKA_20627	Pfam:PF12643.1 MazG-like family protein [] # Unknown_Taxa	20.9524	4		11.6322	13.3682			14.0102	7.98351	11.6322	13.3682	9.89328	9.95972	14.0102	12.1883	12.5861	-0.39785	0.758989		0.895289
PROKKA_32988	Pfam:PF00595.18 PDZ domain (Also known as DHR or GLGF) [] # Unknown_Taxa	2.75862	2	11.0154						11.0154	8.07053	9.27175	11.2992	10.1344	8.27433	9.94492	10.364	-0.419061	0.747911		0.732423
PROKKA_108322	UniProtKB:P0AFG0 hypothetical protein [Escherichia coli] # Proteobacteria;Gammaproteobacteria;Enterobacteriales;Enterobacteriaceae;Escherichia;Escherichia coli	7.31115	2						10.4908	9.15165	8.09896	10.9135	9.60361	10.5419	10.4908	9.85161	10.2714	-0.419759	0.74755		0.399991
PROKKA_43545	CLUSTERS:PRK03881 hypothetical protein [] # Unknown_Taxa	7.36342	2						12.2453	11.0861	9.27282	10.7562	8.23006	9.83088	12.2453	10.5578	10.9816	-0.423786	0.745466		0.845049
PROKKA_22949	UniProtKB:Q9I4V0 Nitronate monooxygenase [Pseudomonas aeruginosa] # Proteobacteria;Gammaproteobacteria;Pseudomonadales;Pseudomonadaceae;Pseudomonas;Pseudomonas aeruginosa	52.9968	11	13.0234	15.3057	12.133	13.8894	12.2356	15.6547	13.0234	15.3057	12.133	13.8894	12.2356	15.6547	14.1174	14.5424	-0.424974	0.744852		0.764015
PROKKA_14722	UniProtKB:Q97D83 Reverse rubrerythrin-2 [Clostridium acetobutylicum] # Firmicutes;Clostridia;Clostridiales;Clostridiaceae;Clostridium;Clostridium acetobutylicum	69.2308	14	17.7772	19.1804	17.3443	16.9851	16.6403	20.06	17.7772	19.1804	17.3443	16.9851	16.6403	20.06	18.325	18.7526	-0.427547	0.743525		0.874435
PROKKA_14852	UniProtKB:Q8U0Z6 Membrane-bound hydrogenase subunit alpha [Pyrococcus furiosus] # Euryarchaeota;Thermococci;Thermococcales;Thermococcaceae;Pyrococcus;Pyrococcus furiosus	61.9444	30	17.4795	17.5336	17.6512	17.3587	16.9056	18.9029	17.4795	17.5336	17.6512	17.3587	16.9056	18.9029	17.5566	17.99	-0.433445	0.740491		0.795948
PROKKA_14486	No_DB_Hit hypothetical protein [] # Unknown_Taxa	29.8333	19	16.1675	17.3081	16.5326	16.112	16.5328	18.1054	16.1675	17.3081	16.5326	16.112	16.5328	18.1054	16.7501	17.1871	-0.436937	0.738701		0.739401
PROKKA_59486	UniProtKB:A9ILH7 Chaperone protein DnaK [Bartonella tribocorum] # Proteobacteria;Alphaproteobacteria;Rhizobiales;Bartonellaceae;Bartonella;Bartonella tribocorum	4.22211	2						11.0961	8.96674	9.19674	10.9182	8.86384	10.5092	11.0961	9.97644	10.4208	-0.444349	0.734916		0.637535
PROKKA_87673	UniProtKB:C5B137 Formyltransferase/hydrolase complex Fhc subunit A [Methylobacterium extorquens] # Proteobacteria;Alphaproteobacteria;Rhizobiales;Methylobacteriaceae;Methylobacterium;Methylobacterium extorquens	4.90018	3						10.4319	8.75974	9.16883	10.4922	10.2193	9.60976	10.4319	9.67323	10.1271	-0.453823	0.730106		0.348373
PROKKA_14840	CLUSTERS:PRK04984 fatty acid metabolism regulator [] # Unknown_Taxa	75.8621	11	16.5564	17.3845	16.7958	16.4288	14.6299	18.6465	16.5564	17.3845	16.7958	16.4288	14.6299	18.6465	16.9554	17.414	-0.458611	0.727687		0.786528
PROKKA_14786	UniProtKB:P0A809 Holliday junction ATP-dependent DNA helicase RuvA [Escherichia coli] # Proteobacteria;Gammaproteobacteria;Enterobacteriales;Enterobacteriaceae;Escherichia;Escherichia coli	12.1212	4	14.0439	15.1974	14.5852	16.0972	14.1342	14.3641	14.0439	15.1974	14.5852	16.0972	14.1342	14.3641	14.6854	15.1513	-0.465896	0.724021		0.73402
PROKKA_19072	UniProtKB:P64060 GTPase Der [Staphylococcus aureus] # Firmicutes;Bacilli;Bacillales;Staphylococcaceae;Staphylococcus;Staphylococcus aureus	38.2353	15	14.7039	13.2903	14.4558	13.3774	12.2523	16.0196	14.7039	13.2903	14.4558	13.3774	12.2523	16.0196	14.2678	14.7375	-0.469747	0.722091		0.834709
PROKKA_46006	No_DB_Hit hypothetical protein [] # Unknown_Taxa	8.69565	2						10.9586	9.55037	8.6676	10.2293	9.2505	9.388	10.9586	9.61768	10.0897	-0.472057	0.720936		0.618128
PROKKA_22996	UniProtKB:Q58206 putative ABC transporter ATP-binding protein [Methanocaldococcus jannaschii] # Euryarchaeota;Methanococci;Methanococcales;Methanocaldococcaceae;Methanocaldococcus;Methanocaldococcus jannaschii	11.4894	2		11.4644				11.1305	9.61965	11.4644	9.23046	9.86646	11.3937	11.1305	10.4557	10.9332	-0.477484	0.718229		0.453713
PROKKA_20814	UniProtKB:Q08636 V-type sodium ATPase catalytic subunit A [Enterococcus hirae] # Firmicutes;Bacilli;Lactobacillales;Enterococcaceae;Enterococcus;Enterococcus hirae	4.51505	2						11.1306	8.99918	10.0236	10.3397	9.62866	9.88263	11.1306	9.89101	10.3727	-0.481734	0.716116		0.526654
PROKKA_19984	UniProtKB:P40742 Flagellum site-determining protein YlxH [Bacillus subtilis] # Firmicutes;Bacilli;Bacillales;Bacillaceae;Bacillus;Bacillus subtilis	54.9645	16	17.3017	17.2773	15.5374	15.5475	13.1427	18.8047	17.3017	17.2773	15.5374	15.5475	13.1427	18.8047	16.9043	17.3888	-0.484563	0.714713		0.6422
PROKKA_14422	UniProtKB:Q58483 Iron-sulfur flavoprotein [Methanocaldococcus jannaschii] # Euryarchaeota;Methanococci;Methanococcales;Methanocaldococcaceae;Methanocaldococcus;Methanocaldococcus jannaschii	49.2308	14	16.7371	17.3656	16.2932	16.8545	16.0182	18.2737	16.7371	17.3656	16.2932	16.8545	16.0182	18.2737	16.8663	17.3517	-0.485394	0.714302		0.748463
PROKKA_30323	UniProtKB:P37676 2,3-diketo-L-gulonate-binding periplasmic protein YiaO precursor [Escherichia coli] # Proteobacteria;Gammaproteobacteria;Enterobacteriales;Enterobacteriaceae;Escherichia;Escherichia coli	8.75	2						11.5752	9.50328	10.3193	10.1225	8.71692	9.80486	11.5752	10.0215	10.5073	-0.485795	0.714103		0.956343
PROKKA_20019	UniProtKB:Q9KNV2 3-dehydroquinate synthase [Vibrio cholerae] # Proteobacteria;Gammaproteobacteria;Vibrionales;Vibrionaceae;Vibrio;Vibrio cholerae	26.9444	9	14.4318	14.959	14.3984	14.1722	13.733	16.1716	14.4318	14.959	14.3984	14.1722	13.733	16.1716	14.6201	15.1073	-0.487159	0.713428		0.907188
PROKKA_38411	UniProtKB:O53279 Glycogen synthase [] # Unknown_Taxa	22.6667	7	14.6255	13.8099	12.2027		14.9896	14.8118	14.6255	13.8099	12.2027	10.0223	14.9896	14.8118	13.8517	14.3427	-0.491014	0.711525		0.885917
PROKKA_19067	UniProtKB:P38493 Cytidylate kinase [Bacillus subtilis] # Firmicutes;Bacilli;Bacillales;Bacillaceae;Bacillus;Bacillus subtilis	21.9298	4	12.6757	13.459				14.5625	12.6757	13.459	8.34531	8.25447	9.93666	14.5625	12.561	13.0522	-0.491188	0.711439		0.826991
PROKKA_20813	UniProtKB:Q08637 V-type sodium ATPase subunit B [Enterococcus hirae] # Firmicutes;Bacilli;Lactobacillales;Enterococcaceae;Enterococcus;Enterococcus hirae	9.93658	3						9.49829	9.5213	8.86804	9.64229	10.3907	9.5525	9.49829	9.38171	9.87479	-0.493084	0.710505		0.279321
PROKKA_14771	UniProtKB:Q0QLE1 2,3-dimethylmalate dehydratase small subunit [unclassified_Eubacterium] # Firmicutes;Clostridia;Clostridiales;Eubacteriaceae;Eubacterium;unclassified_Eubacterium	66.2577	14	17.7332	18.0071	16.3399	16.3671	15.7386	19.3222	17.7332	18.0071	16.3399	16.3671	15.7386	19.3222	17.5211	18.0151	-0.494001	0.710053		0.86715
PROKKA_17974	Pfam:PF01168.14 hypothetical protein [] # Unknown_Taxa	28.9256	7	13.1557	11.9837				14.1704	13.1557	11.9837	9.50434	9.21801	9.14857	14.1704	12.178	12.6737	-0.495663	0.709236		0.740798
PROKKA_51988	UniProtKB:Q5SM25 Bifunctional oligoribonuclease and PAP phosphatase NrnA [Thermus thermophilus] # Deinococcus-Thermus;Deinococci;Thermales;Thermaceae;Thermus;Thermus thermophilus	7.14286	2	12.4272				11.8573	12.9276	12.4272	10.0559	10.8811	8.88194	11.8573	12.9276	11.4611	11.9625	-0.501402	0.70642		0.945827
PROKKA_34396	HAMAP:MF_00187 Protein FdhD [] # Unknown_Taxa	17.6923	4		12.347				12.9284	8.26045	12.347	9.46156	9.19321	8.74896	12.9284	11.0181	11.5201	-0.50205	0.706103		0.888967
PROKKA_38781	UniProtKB:P0CI78 50S ribosomal protein L24 [Bacillus subtilis] # Firmicutes;Bacilli;Bacillales;Bacillaceae;Bacillus;Bacillus subtilis	48.6726	8	16.8791	17.2391	14.6394	14.4739		18.6185	16.8791	17.2391	14.6394	14.4739	9.75709	18.6185	16.6133	17.1158	-0.502549	0.705858		0.504083
PROKKA_20080	UniProtKB:P05824 DNA repair protein RecN [Escherichia coli] # Proteobacteria;Gammaproteobacteria;Enterobacteriales;Enterobacteriaceae;Escherichia;Escherichia coli	25.4025	11	14.45	13.6665	13.9831	12.8461	11.7043	15.9387	14.45	13.6665	13.9831	12.8461	11.7043	15.9387	14.0695	14.5807	-0.511211	0.701633		0.697589
PROKKA_14417	UniProtKB:P00500 Anthranilate phosphoribosyltransferase [unclassified_Acinetobacter] # Proteobacteria;Gammaproteobacteria;Pseudomonadales;Moraxellaceae;Acinetobacter;unclassified_Acinetobacter	18.6047	4	13.1904	12.0692	13.2727		11.0382	14.913	13.1904	12.0692	13.2727	9.31101	11.0382	14.913	12.938	13.4507	-0.512763	0.700879		0.556558
PROKKA_14733	HAMAP:MF_01266 L-ascorbate-6-phosphate lactonase UlaG [] # Unknown_Taxa	37.931	6	14.8511	14.458	14.9632	14.4871	13.551	16.3784	14.8511	14.458	14.9632	14.4871	13.551	16.3784	14.7732	15.2896	-0.516401	0.699114		0.95734
PROKKA_38414	UniProtKB:Q9HZ76 UDP-2-acetamido-2-deoxy-3-oxo-D-glucuronate aminotransferase [Pseudomonas aeruginosa] # Proteobacteria;Gammaproteobacteria;Pseudomonadales;Pseudomonadaceae;Pseudomonas;Pseudomonas aeruginosa	25	7	14.934	15.6892	15.3271	15.8666	15.4438	16.1962	14.934	15.6892	15.3271	15.8666	15.4438	16.1962	15.3494	15.8679	-0.518443	0.698125		0.167595
PROKKA_19926	UniProtKB:Q9AGG3 Rubrerythrin [Porphyromonas gingivalis] # Bacteroidetes;Bacteroidia;Bacteroidales;Porphyromonadaceae;Porphyromonas;Porphyromonas gingivalis	66.8539	10	16.1313	17.4241	14.228	15.0784		18.4151	16.1313	17.4241	14.228	15.0784	9.64401	18.4151	16.4406	16.9693	-0.528689	0.693184		0.599486
PROKKA_42029	UniProtKB:Q39BA7 Ureidoglycolate lyase [unclassified_Burkholderia cepacia complex] # Proteobacteria;Betaproteobacteria;Burkholderiales;Burkholderiaceae;Burkholderia;unclassified_Burkholderia cepacia complex	41.5808	9	14.2226	15.3891	15.9496	15.3374	14.7339	16.7777	14.2226	15.3891	15.9496	15.3374	14.7339	16.7777	15.3502	15.8807	-0.530462	0.692333		0.616399
PROKKA_24502	No_DB_Hit hypothetical protein [] # Unknown_Taxa	6.41975	2						11.2796	9.63356	9.94498	9.38445	8.2872	9.54728	11.2796	9.67263	10.2072	-0.534621	0.69034		0.957214
PROKKA_17931	Pfam:PF05016.8 Plasmid stabilisation system protein [] # Unknown_Taxa	28.3019	2		13.3386	14.0558			15.1652	9.51751	13.3386	14.0558	11.5412	10.3932	15.1652	13.1945	13.7408	-0.546331	0.68476		0.976694
PROKKA_14810	UniProtKB:P42437 Uroporphyrinogen-III C-methyltransferase [Bacillus subtilis] # Firmicutes;Bacilli;Bacillales;Bacillaceae;Bacillus;Bacillus subtilis	10.297	5	12.3606	11.0224	10.1553	10.5114		13.2313	12.3606	11.0224	10.1553	10.5114	10.3575	13.2313	11.4648	12.0117	-0.546902	0.684488		0.876654
PROKKA_17970	UniProtKB:P56690 Isoleucine--tRNA ligase [Thermus thermophilus] # Deinococcus-Thermus;Deinococci;Thermales;Thermaceae;Thermus;Thermus thermophilus	25.847	20	14.7568	14.2961	11.9285		11.0809	16.1526	14.7568	14.2961	11.9285	9.58289	11.0809	16.1526	14.0729	14.6246	-0.551692	0.68222		0.557527
PROKKA_14361	UniProtKB:P00961 Glycine--tRNA ligase beta subunit [Escherichia coli] # Proteobacteria;Gammaproteobacteria;Enterobacteriales;Enterobacteriaceae;Escherichia;Escherichia coli	29.8119	15	13.7069	13.996	12.382	11.7496	12.7915	15.3222	13.7069	13.996	12.382	11.7496	12.7915	15.3222	13.5121	14.0673	-0.555258	0.680535		0.952732
PROKKA_27158	UniProtKB:A3DHB8 Nucleoid-associated protein [Ruminiclostridium thermocellum] # Firmicutes;Clostridia;Clostridiales;Ruminococcaceae;Ruminiclostridium;Ruminiclostridium thermocellum	58.0357	6	17.502	18.445	17.012	17.493	16.9168	19.3882	17.502	18.445	17.012	17.493	16.9168	19.3882	17.7788	18.3384	-0.559634	0.678474		0.760469
PROKKA_14546	CLUSTERS:PRK00068 hypothetical protein [] # Unknown_Taxa	13.6017	10	14.5455	12.7432	11.6068	12.9919	12.0844	15.2001	14.5455	12.7432	11.6068	12.9919	12.0844	15.2001	13.4635	14.0285	-0.564961	0.675974		0.733389
PROKKA_20724	CLUSTERS:PRK05416 glmZ(sRNA)-inactivating NTPase [] # Unknown_Taxa	22.8374	5	13.7117	11.625		13.6326	12.7884	12.5067	13.7117	11.625	9.48731	13.6326	12.7884	12.5067	12.4929	13.0586	-0.56569	0.675632		0.34057
PROKKA_14593	UniProtKB:P06567 Primosomal protein DnaI [Bacillus subtilis] # Firmicutes;Bacilli;Bacillales;Bacillaceae;Bacillus;Bacillus subtilis	49.0842	8	15.4368	14.2514	15.2502	12.0696	15.6673	16.5489	15.4368	14.2514	15.2502	12.0696	15.6673	16.5489	15.065	15.6308	-0.565831	0.675566		0.885572
PROKKA_115108	UniProtKB:P66083 50S ribosomal protein L19 [Staphylococcus aureus] # Firmicutes;Bacilli;Bacillales;Staphylococcaceae;Staphylococcus;Staphylococcus aureus	23.0769	3		13.9902		11.4412		14.4855	9.78128	13.9902	10.1682	11.4412	10.6131	14.4855	12.5749	13.1509	-0.576011	0.670816		0.652864
PROKKA_02892	UniProtKB:P22317 NAD-reducing hydrogenase HoxS subunit alpha [Cupriavidus necator] # Proteobacteria;Betaproteobacteria;Burkholderiales;Burkholderiaceae;Cupriavidus;Cupriavidus necator	6.20155	2						9.76323	10.2863	10.0551	9.18722	9.96971	11.2595	9.76323	9.91468	10.493	-0.578283	0.66976		0.444179
PROKKA_38762	UniProtKB:P66646 30S ribosomal protein S9 [Staphylococcus aureus] # Firmicutes;Bacilli;Bacillales;Staphylococcaceae;Staphylococcus;Staphylococcus aureus	77.2727	15	20.1555	19.8456	17.9459	18.6947	18.4935	21.3932	20.1555	19.8456	17.9459	18.6947	18.4935	21.3932	19.587	20.1734	-0.586472	0.665969		0.864507
PROKKA_77007	UniProtKB:C3MA45 ATP-dependent Clp protease ATP-binding subunit ClpX [Sinorhizobium fredii] # Proteobacteria;Alphaproteobacteria;Rhizobiales;Rhizobiaceae;Sinorhizobium;Sinorhizobium fredii	5.27392	2		11.1498				11.6465	9.00936	11.1498	10.1878	8.56969	11.2072	11.6465	10.3641	10.9537	-0.589689	0.664486		0.769273
PROKKA_38427	UniProtKB:P80244 ATP-dependent Clp protease proteolytic subunit [Bacillus subtilis] # Firmicutes;Bacilli;Bacillales;Bacillaceae;Bacillus;Bacillus subtilis	47.3934	14	19.5317	20.4043	20.1107	20.7249	20.1522	20.9823	19.5317	20.4043	20.1107	20.7249	20.1522	20.9823	20.0594	20.6598	-0.60046	0.659544		0.163754
PROKKA_20885	UniProtKB:Q9WYB1 Acetate kinase [Thermotoga maritima] # Thermotogae;Thermotogae;Thermotogales;Thermotogaceae;Thermotoga;Thermotoga maritima	8.72818	2						11.6457	9.41391	9.39483	10.7381	8.33131	10.1687	11.6457	9.99591	10.6065	-0.610553	0.654946		0.859366
PROKKA_53289	CLUSTERS:PRK11525 DNA-damage-inducible protein D [] # Unknown_Taxa	20.8333	5		12.7591	13.1328	13.774		13.1531	8.99169	12.7591	13.1328	13.774	10.9817	13.1531	12.4185	13.0327	-0.614237	0.653275		0.555689
PROKKA_14847	UniProtKB:P23034 Aspartate aminotransferase [unclassified_Bacillus] # Firmicutes;Bacilli;Bacillales;Bacillaceae;Bacillus;unclassified_Bacillus	70.7692	25	17.0898	17.8575	17.2378	17.6962	17.2243	18.7806	17.0898	17.8575	17.2378	17.6962	17.2243	18.7806	17.4349	18.0529	-0.61806	0.651547		0.383919
PROKKA_13802	UniProtKB:P30721 Chaperone protein DnaK [Clostridium acetobutylicum] # Firmicutes;Clostridia;Clostridiales;Clostridiaceae;Clostridium;Clostridium acetobutylicum	4.90998	3	15.4405	15.7097	14.3629	14.9508	14.1159	17.0342	15.4405	15.7097	14.3629	14.9508	14.1159	17.0342	15.2772	15.9016	-0.624351	0.648711		0.84831
PROKKA_22965	No_DB_Hit hypothetical protein [] # Unknown_Taxa	54.2373	10	16.5741	16.6119	13.9624	13.9369	12.6677	18.2334	16.5741	16.6119	13.9624	13.9369	12.6677	18.2334	16.1202	16.7487	-0.628576	0.646814		0.705793
PROKKA_19959	UniProtKB:P24203 putative GTP-binding protein YjiA [Escherichia coli] # Proteobacteria;Gammaproteobacteria;Enterobacteriales;Enterobacteriaceae;Escherichia;Escherichia coli	44.9367	11	14.4031	14.3685	15.0062	13.0568	14.9865	16.2169	14.4031	14.3685	15.0062	13.0568	14.9865	16.2169	14.6235	15.2531	-0.629513	0.646395		0.87284
PROKKA_14482	UniProtKB:P0A9U1 putative ABC transporter ATP-binding protein YbhF [Escherichia coli] # Proteobacteria;Gammaproteobacteria;Enterobacteriales;Enterobacteriaceae;Escherichia;Escherichia coli	26.5432	5	13.3857	12.2348	11.7657			14.7538	13.3857	12.2348	11.7657	9.40064	10.1209	14.7538	12.6291	13.2594	-0.63027	0.646056		0.584319
PROKKA_71110	UniProtKB:P23382 Immune inhibitor A precursor [Bacillus thuringiensis] # Firmicutes;Bacilli;Bacillales;Bacillaceae;Bacillus;Bacillus thuringiensis	3.14136	3						11.5473	10.8127	8.82769	10.7867	10.1257	11.0476	11.5473	10.3879	11.0193	-0.631452	0.645526		0.381505
PROKKA_27159	UniProtKB:P06710 DNA polymerase III subunit tau [Escherichia coli] # Proteobacteria;Gammaproteobacteria;Enterobacteriales;Enterobacteriaceae;Escherichia;Escherichia coli	18.0987	9	13.5243	9.87303	13.7905		14.5231	13.994	13.5243	9.87303	13.7905	10.8519	14.5231	13.994	13.1298	13.7631	-0.633318	0.644692		0.691896
PROKKA_18989	UniProtKB:P80907 Ketoisovalerate oxidoreductase subunit VorA [Methanothermobacter marburgensis] # Euryarchaeota;Methanobacteria;Methanobacteriales;Methanobacteriaceae;Methanothermobacter;Methanothermobacter marburgensis	43.7751	8	13.8658	13.9054		11.831		15.466	13.8658	13.9054	10.852	11.831	9.9444	15.466	13.3863	14.0215	-0.63523	0.643838		0.821307
PROKKA_126783	UniProtKB:P66083 50S ribosomal protein L19 [Staphylococcus aureus] # Firmicutes;Bacilli;Bacillales;Staphylococcaceae;Staphylococcus;Staphylococcus aureus	22.8814	3		13.9779		11.429		14.4733	9.3077	13.9779	9.69369	11.429	10.8616	14.4733	12.5181	13.155	-0.636941	0.643075		0.536918
PROKKA_17919	UniProtKB:Q4KJS5 1-(5-phosphoribosyl)-5-[(5-phosphoribosylamino)methylideneamino] imidazole-4-carboxamide isomerase [Pseudomonas protegens] # Proteobacteria;Gammaproteobacteria;Pseudomonadales;Pseudomonadaceae;Pseudomonas;Pseudomonas protegens	40.7407	9	14.9348	15.6362	15.4237	15.797	14.9831	16.7441	14.9348	15.6362	15.4237	15.797	14.9831	16.7441	15.3604	16.0181	-0.657665	0.633904		0.406092
PROKKA_126847	UniProtKB:P27142 Adenylate kinase [unclassified_Geobacillus] # Firmicutes;Bacilli;Bacillales;Bacillaceae;Geobacillus;unclassified_Geobacillus	17.0732	4						11.3752	9.30649	9.33959	10.8322	9.77114	10.4503	11.3752	10.015	10.6822	-0.667132	0.629757		0.360866
PROKKA_14726	UniProtKB:Q2VEQ7 D-2-hydroxyacid dehydrogenase [Haloferax mediterranei] # Euryarchaeota;Halobacteria;Halobacteriales;Halobacteriaceae;Haloferax;Haloferax mediterranei	21.0863	8	13.6974	13.2966				15.189	13.6974	13.2966	9.88252	9.05614	9.46985	15.189	12.9831	13.6512	-0.668109	0.629331		0.673184
PROKKA_52862	UniProtKB:P0AG80 sn-glycerol-3-phosphate-binding periplasmic protein UgpB precursor [Escherichia coli] # Proteobacteria;Gammaproteobacteria;Enterobacteriales;Enterobacteriaceae;Escherichia;Escherichia coli	13.3333	5						11.2863	9.90896	8.65233	9.81633	8.95773	9.24044	11.2863	9.56054	10.2287	-0.668127	0.629323		0.682359
PROKKA_14534	UniProtKB:Q50754 CoB--CoM heterodisulfide reductase iron-sulfur subunit C [Methanothermobacter marburgensis] # Euryarchaeota;Methanobacteria;Methanobacteriales;Methanobacteriaceae;Methanothermobacter;Methanothermobacter marburgensis	40.4412	6	14.6691	14.2573	13.9537	14.2412	14.4027	15.8085	14.6691	14.2573	13.9537	14.2412	14.4027	15.8085	14.3234	15.0016	-0.678253	0.624921		0.38603
PROKKA_24964	No_DB_Hit hypothetical protein [] # Unknown_Taxa	20.4545	3						11.3338	9.27198	10.0293	10.1805	8.98706	10.5006	11.3338	9.87841	10.5627	-0.684256	0.622327		0.579823
PROKKA_14584	UniProtKB:Q03524 Stage V sporulation protein D [Bacillus subtilis] # Firmicutes;Bacilli;Bacillales;Bacillaceae;Bacillus;Bacillus subtilis	7.69231	3	11.7057		10.6521			12.4439	11.7057	8.305	10.6521	10.6922	10.2732	12.4439	10.7774	11.4621	-0.684693	0.622138		0.489738
PROKKA_14308	UniProtKB:P71376 RNA-binding protein [Haemophilus influenzae] # Proteobacteria;Gammaproteobacteria;Pasteurellales;Pasteurellaceae;Haemophilus;Haemophilus influenzae	69.3878	6	15.4102	15.5029	14.873	13.9561		17.4245	15.4102	15.5029	14.873	13.9561	10.5077	17.4245	15.2875	15.9752	-0.687696	0.620845		0.552535
PROKKA_20643	UniProtKB:P11568 Activator of (R)-2-hydroxyglutaryl-CoA dehydratase [Acidaminococcus fermentans] # Firmicutes;Negativicutes;Selenomonadales;Acidaminococcaceae;Acidaminococcus;Acidaminococcus fermentans	6.21508	5						11.4457	9.31115	8.82432	10.5251	9.22204	9.53747	11.4457	9.73815	10.4268	-0.688686	0.620418		0.58131
PROKKA_24355	UniProtKB:Q06879 Pyruvate-flavodoxin oxidoreductase [unclassified_Nostoc] # Cyanobacteria;unclassified_Nostoc;Nostocales;Nostocaceae;Nostoc;unclassified_Nostoc	2.43085	2	9.89626		9.75274				9.89626	9.36644	9.75274	11.0259	10.4187	9.11167	9.68867	10.3834	-0.694713	0.617832		0.430628
PROKKA_27162	UniProtKB:P0AFL6 Exopolyphosphatase [Escherichia coli] # Proteobacteria;Gammaproteobacteria;Enterobacteriales;Enterobacteriaceae;Escherichia;Escherichia coli	7.21443	3	11.1459						11.1459	8.85733	9.70194	9.58907	12.1115	9.1606	10.2138	10.9088	-0.695037	0.617693		0.751836
PROKKA_23049	UniProtKB:P40409 Iron-uptake system-binding protein precursor [Bacillus subtilis] # Firmicutes;Bacilli;Bacillales;Bacillaceae;Bacillus;Bacillus subtilis	67.2922	21	16.2688	16.8527	14.8385	15.9403	14.1524	18.1295	16.2688	16.8527	14.8385	15.9403	14.1524	18.1295	16.2049	16.9038	-0.698941	0.616024		0.949502
PROKKA_14367	UniProtKB:P0A0I8 RNA polymerase sigma factor SigA [Staphylococcus aureus] # Firmicutes;Bacilli;Bacillales;Staphylococcaceae;Staphylococcus;Staphylococcus aureus	22.2222	5	12.0335	11.7955				13.8073	12.0335	11.7955	11.0528	9.80723	9.65239	13.8073	11.6841	12.3841	-0.700023	0.615562		0.718599
PROKKA_20699	UniProtKB:P0A9X4 Rod shape-determining protein MreB [Escherichia coli] # Proteobacteria;Gammaproteobacteria;Enterobacteriales;Enterobacteriaceae;Escherichia;Escherichia coli	21.5152	6	13.3727	12.6924	11.9333			14.9737	13.3727	12.6924	11.9333	9.92885	10.3626	14.9737	12.7825	13.488	-0.705479	0.613239		0.613723
PROKKA_18068	Pfam:PF04221.6 RelB antitoxin [] # Unknown_Taxa	16.3043	2	13.265	11.4002				14.1924	13.265	11.4002	10.3572	10.5505	11.2225	14.1924	12.1735	12.8798	-0.706261	0.612906		0.833988
PROKKA_20618	No_DB_Hit hypothetical protein [] # Unknown_Taxa	40.8284	6	16.4927	16.2903		13.6605	13.1584	17.9947	16.4927	16.2903	8.23373	13.6605	13.1584	17.9947	15.8126	16.5269	-0.714274	0.609512		0.706054
PROKKA_08595	Pfam:PF01835.13 MG2 domain protein [] # Unknown_Taxa	1.47203	2	9.70378						9.70378	8.93206	10.2154	11.3893	10.1274	8.35927	9.70924	10.4267	-0.717487	0.608156		0.738594
PROKKA_81787	UniProtKB:P52026 DNA polymerase I [unclassified_Geobacillus] # Firmicutes;Bacilli;Bacillales;Bacillaceae;Geobacillus;unclassified_Geobacillus	1.46067	2			10.2339				8.7613	9.55704	10.2339	9.77341	10.8061	10.3124	9.6387	10.358	-0.719285	0.607398		0.207804
PROKKA_20708	UniProtKB:P28368 Putative sigma-54 modulation protein [Bacillus subtilis] # Firmicutes;Bacilli;Bacillales;Bacillaceae;Bacillus;Bacillus subtilis	41.8079	6	13.7776	13.8227	11.4682			15.5711	13.7776	13.8227	11.4682	10.4559	10.8408	15.5711	13.3519	14.0791	-0.727113	0.604112		0.707394
PROKKA_18990	UniProtKB:P80907 Ketoisovalerate oxidoreductase subunit VorA [Methanothermobacter marburgensis] # Euryarchaeota;Methanobacteria;Methanobacteriales;Methanobacteriaceae;Methanothermobacter;Methanothermobacter marburgensis	47.8022	10	16.997	16.9533	16.2094	16.3004	16.488	18.5564	16.997	16.9533	16.2094	16.3004	16.488	18.5564	16.7622	17.5053	-0.74304	0.597479		0.633519
PROKKA_20063	UniProtKB:Q8U195 Sulfide dehydrogenase subunit alpha precursor [Pyrococcus furiosus] # Euryarchaeota;Thermococci;Thermococcales;Thermococcaceae;Pyrococcus;Pyrococcus furiosus	79.9136	32	18.1203	18.3808	17.3583	18.595	17.2642	19.5678	18.1203	18.3808	17.3583	18.595	17.2642	19.5678	18.0143	18.7586	-0.744235	0.596984		0.516286
PROKKA_14850	UniProtKB:Q8U0Z8 putative membrane-bound hydrogenase subunit mbhJ [Pyrococcus furiosus] # Euryarchaeota;Thermococci;Thermococcales;Thermococcaceae;Pyrococcus;Pyrococcus furiosus	67.8082	8	17.2153	17.8089	17.1151	17.9714	16.8081	18.9683	17.2153	17.8089	17.1151	17.9714	16.8081	18.9683	17.4135	18.1698	-0.75622	0.592046		0.462602
PROKKA_34410	UniProtKB:P66083 50S ribosomal protein L19 [Staphylococcus aureus] # Firmicutes;Bacilli;Bacillales;Staphylococcaceae;Staphylococcus;Staphylococcus aureus	75.4386	18	19.8302	20.472	18.3163	18.0687	18.519	21.9097	19.8302	20.472	18.3163	18.0687	18.519	21.9097	19.7865	20.5452	-0.758751	0.591008		0.977908
PROKKA_14332	HAMAP:MF_01151 Protein GrpE [] # Unknown_Taxa	57.5269	7	15.8689	17.1509	15.7457	13.2253	15.9387	18.491	15.8689	17.1509	15.7457	13.2253	15.9387	18.491	16.4049	17.1648	-0.759908	0.590534		0.826853
PROKKA_85041	UniProtKB:Q8YEE8 hypothetical protein [Brucella melitensis] # Proteobacteria;Alphaproteobacteria;Rhizobiales;Brucellaceae;Brucella;Brucella melitensis	7.45192	2						8.86953	9.99231	9.15701	9.75306	10.7925	10.9061	8.86953	9.67497	10.4375	-0.762542	0.589457		0.4755
PROKKA_14800	UniProtKB:Q99TL8 GTP pyrophosphokinase [Staphylococcus aureus] # Firmicutes;Bacilli;Bacillales;Staphylococcaceae;Staphylococcus;Staphylococcus aureus	2.77008	2						11.1093	9.64461	8.42226	10.656	8.8437	10.9848	11.1093	9.84392	10.612	-0.768078	0.587199		0.492568
PROKKA_21493	UniProtKB:O34527 HTH-type transcriptional regulator CymR [Bacillus subtilis] # Firmicutes;Bacilli;Bacillales;Bacillaceae;Bacillus;Bacillus subtilis	36	3	14.0209	14.4722	13.287	16.0374	13.5983	12.1092	14.0209	14.4722	13.287	16.0374	13.5983	12.1092	14.0057	14.7745	-0.768772	0.586917		0.992654
PROKKA_78917	CLUSTERS:PRK11788 tetratricopeptide repeat protein [] # Unknown_Taxa	2.89409	4						11.7785	10.2101	9.68331	10.3089	8.52369	10.7386	11.7785	10.0924	10.8636	-0.771177	0.585939		0.789486
PROKKA_51989	UniProtKB:P65967 Ribosome-binding factor A [Staphylococcus aureus] # Firmicutes;Bacilli;Bacillales;Staphylococcaceae;Staphylococcus;Staphylococcus aureus	29.3651	3	13.812	14.2688	13.768	14.6217	14.3639	15.1273	13.812	14.2688	13.768	14.6217	14.3639	15.1273	13.9679	14.7399	-0.771926	0.585635		0.0519389
PROKKA_26241	UniProtKB:P60338 Elongation factor Tu-A [unclassified_Thermus] # Deinococcus-Thermus;Deinococci;Thermales;Thermaceae;Thermus;unclassified_Thermus	49.6259	18	17.5486	18.1527	15.635	16.0915	16.699	19.4911	17.5486	18.1527	15.635	16.0915	16.699	19.4911	17.4416	18.2155	-0.773917	0.584827		0.819433
PROKKA_62460	No_DB_Hit hypothetical protein [] # Unknown_Taxa	3.02475	3						11.1112	10.7877	8.63251	10.2507	8.78391	11.6195	11.1112	10.1391	10.9167	-0.777595	0.583338		0.602013
PROKKA_13198	No_DB_Hit hypothetical protein [] # Unknown_Taxa	13.8587	4						11.7173	9.31005	9.77749	10.39	8.52426	10.1828	11.7173	9.89393	10.6729	-0.778977	0.58278		0.762053
PROKKA_76514	UniProtKB:B0CHU1 Transcription elongation factor GreA [Brucella suis] # Proteobacteria;Alphaproteobacteria;Rhizobiales;Brucellaceae;Brucella;Brucella suis	13.4969	2						11.257	10.4343	7.52944	9.9552	8.54764	10.6343	11.257	9.7376	10.5219	-0.784318	0.580626		0.527833
PROKKA_17933	No_DB_Hit hypothetical protein [] # Unknown_Taxa	29.6296	4	14.0558	15.1973				16.5247	14.0558	15.1973	10.0155	9.74503	9.59038	16.5247	14.1788	14.9645	-0.7857	0.58007		0.703138
PROKKA_18930	UniProtKB:P54184 Putative competence-damage inducible protein [Streptococcus pneumoniae] # Firmicutes;Bacilli;Lactobacillales;Streptococcaceae;Streptococcus;Streptococcus pneumoniae	9.4431	3			10.9719			12.1542	10.0265	8.85416	10.9719	8.39554	10.2582	12.1542	10.194	10.9942	-0.800193	0.574272		0.810865
PROKKA_17914	UniProtKB:O87703 DNA ligase [unclassified_Geobacillus] # Firmicutes;Bacilli;Bacillales;Bacillaceae;Geobacillus;unclassified_Geobacillus	9.34718	5		9.10181				11.7299	10.1731	9.10181	10.2726	10.1359	9.27204	11.7299	9.9371	10.7426	-0.805501	0.572163		0.549295
PROKKA_54922	UniProtKB:P40400 Putative aliphatic sulfonates-binding protein precursor [Bacillus subtilis] # Firmicutes;Bacilli;Bacillales;Bacillaceae;Bacillus;Bacillus subtilis	10.1093	2						10.7344	9.2817	8.61898	8.98458	7.2119	9.67325	10.7344	8.9869	9.79677	-0.809867	0.570434		0.828833
PROKKA_71026	UniProtKB:Q4UU85 Cyclic di-GMP phosphodiesterase response regulator RpfG [Xanthomonas campestris] # Proteobacteria;Gammaproteobacteria;Xanthomonadales;Xanthomonadaceae;Xanthomonas;Xanthomonas campestris	1.5422	2	9.05369	8.57793				8.87609	9.05369	8.57793	10.2149	10.3156	10.9249	8.87609	9.4526	10.2638	-0.811207	0.569905		0.385826
PROKKA_91901	CLUSTERS:PRK09129 NADH dehydrogenase subunit G [] # Unknown_Taxa	5.14019	2						11.6459	9.30478	8.48056	11.1528	9.29031	10.9042	11.6459	10.0885	10.9037	-0.81511	0.568365		0.410009
PROKKA_21462	UniProtKB:P00200 Ferredoxin [unclassified_Thermoanaerobacterium] # Firmicutes;Clostridia;Thermoanaerobacterales;Thermoanaerobacterales Family III. Incertae Sedis;Thermoanaerobacterium;unclassified_Thermoanaerobacterium	10.4439	2						10.112	9.93298	7.77998	9.37676	8.04121	10.898	10.112	9.27775	10.0938	-0.81601	0.568011		0.573774
PROKKA_17926	UniProtKB:Q9K6Z0 ATP phosphoribosyltransferase regulatory subunit [Bacillus halodurans] # Firmicutes;Bacilli;Bacillales;Bacillaceae;Bacillus;Bacillus halodurans	6.73575	3	12.8077			10.3147		13.6732	12.8077	9.74164	9.48082	10.3147	10.2233	13.6732	11.5085	12.338	-0.829487	0.562729		0.665174
PROKKA_14558	UniProtKB:P63892 D-alanine--D-alanine ligase [Staphylococcus aureus] # Firmicutes;Bacilli;Bacillales;Staphylococcaceae;Staphylococcus;Staphylococcus aureus	21.9178	5	11.9316	13.6409	10.291			14.9019	11.9316	13.6409	10.291	9.07074	9.57113	14.9019	12.5454	13.3769	-0.831498	0.561946		0.731579
PROKKA_27147	UniProtKB:P67579 Methionine--tRNA ligase [Staphylococcus aureus] # Firmicutes;Bacilli;Bacillales;Staphylococcaceae;Staphylococcus;Staphylococcus aureus	32.7769	19	16.3319	15.443	15.7009	16.0229	15.7628	17.6208	16.3319	15.443	15.7009	16.0229	15.7628	17.6208	15.8751	16.7195	-0.844435	0.556929		0.370216
PROKKA_19987	Pfam:PF04519.7 Polymer-forming cytoskeletal [] # Unknown_Taxa	58.6207	11	18.1349	18.2646	17.0699	18.3226	16.7939	19.7631	18.1349	18.2646	17.0699	18.3226	16.7939	19.7631	17.9128	18.7594	-0.84653	0.556121		0.642315
PROKKA_20002	UniProtKB:P67011 Alanine--tRNA ligase [Staphylococcus aureus] # Firmicutes;Bacilli;Bacillales;Staphylococcaceae;Staphylococcus;Staphylococcus aureus	34.589	31	14.7188	15.1675	12.5133	13.8831	12.5963	16.6808	14.7188	15.1675	12.5133	13.8831	12.5963	16.6808	14.5021	15.3622	-0.860073	0.550924		0.870422
PROKKA_51986	UniProtKB:Q59263 Riboflavin biosynthesis protein RibF [unclassified_Corynebacterium] # Actinobacteria;Actinobacteria;Actinomycetales;Corynebacteriaceae;Corynebacterium;unclassified_Corynebacterium	12.3028	2	10.5076					12.2263	10.5076	10.4802	9.01837	8.58746	10.02	12.2263	10.1475	11.0165	-0.868945	0.547547		0.824741
PROKKA_14243	UniProtKB:Q4UU85 Cyclic di-GMP phosphodiesterase response regulator RpfG [Xanthomonas campestris] # Proteobacteria;Gammaproteobacteria;Xanthomonadales;Xanthomonadaceae;Xanthomonas;Xanthomonas campestris	9.26829	4		11.461				12.5341	8.74758	11.461	10.7145	10.7563	10.4631	12.5341	10.6822	11.5623	-0.880144	0.543313		0.41404
PROKKA_18024	UniProtKB:P40403 CheY-P phosphatase CheC [Bacillus subtilis] # Firmicutes;Bacilli;Bacillales;Bacillaceae;Bacillus;Bacillus subtilis	46.2312	9	14.8457	13.6638	15.6984	15.6564		16.8801	14.8457	13.6638	15.6984	15.6564	11.9107	16.8801	14.9597	15.8412	-0.881519	0.542796		0.962794
PROKKA_40772	UniProtKB:Q2RFX9 ATP synthase subunit beta [Moorella thermoacetica] # Firmicutes;Clostridia;Thermoanaerobacterales;Thermoanaerobacteraceae;Moorella;Moorella thermoacetica	5.2521	2	15.9961	13.0675	12.0193	14.7174	13.1212	16.7253	15.9961	13.0675	12.0193	14.7174	13.1212	16.7253	14.668	15.5527	-0.884734	0.541587		0.503986
PROKKA_53290	UniProtKB:Q89Z59 putative type I restriction enzymeP M protein [Bacteroides thetaiotaomicron] # Bacteroidetes;Bacteroidia;Bacteroidales;Bacteroidaceae;Bacteroides;Bacteroides thetaiotaomicron	29.7913	10	14.3099	11.8681	14.0294	14.1388		15.7768	14.3099	11.8681	14.0294	14.1388	10.3751	15.7768	13.7302	14.6194	-0.889161	0.539928		0.988274
PROKKA_28531	UniProtKB:P28368 Putative sigma-54 modulation protein [Bacillus subtilis] # Firmicutes;Bacilli;Bacillales;Bacillaceae;Bacillus;Bacillus subtilis	13.9665	2						10.9003	9.4479	8.25791	10.3786	10.1987	10.2875	10.9003	9.60473	10.4973	-0.892546	0.538663		0.166728
PROKKA_22962	No_DB_Hit hypothetical protein [] # Unknown_Taxa	84.8485	17	19.9684	20.6431	17.24	18.9771	16.8449	22.1373	19.9684	20.6431	17.24	18.9771	16.8449	22.1373	19.8414	20.7381	-0.896674	0.537124		0.985482
PROKKA_82572	HAMAP:MF_01531 Vitamin B12 transporter BtuB [] # Unknown_Taxa	3.20088	3						11.6508	7.88397	10.1866	10.3154	8.44815	10.4725	11.6508	9.80081	10.6986	-0.897754	0.536722		0.583807
PROKKA_20732	UniProtKB:Q6GIL6 Triosephosphate isomerase [Staphylococcus aureus] # Firmicutes;Bacilli;Bacillales;Staphylococcaceae;Staphylococcus;Staphylococcus aureus	40.7115	7	14.2669	14.9826	14.2466	16.2815	14.8381	14.5924	14.2669	14.9826	14.2466	16.2815	14.8381	14.5924	14.5412	15.4431	-0.901891	0.535185		0.271675
PROKKA_34385	UniProtKB:Q7A5Y5 DNA topoisomerase 1 [Staphylococcus aureus] # Firmicutes;Bacilli;Bacillales;Staphylococcaceae;Staphylococcus;Staphylococcus aureus	9.11681	5			11.4912			12.265	9.15501	6.72411	11.4912	10.3079	8.84944	12.265	10.2105	11.1143	-0.903879	0.534448		0.470153
PROKKA_27094	UniProtKB:Q251P1 Aspartate 1-decarboxylase precursor [Desulfitobacterium hafniense] # Firmicutes;Clostridia;Clostridiales;Peptococcaceae;Desulfitobacterium;Desulfitobacterium hafniense	26.5625	3	11.8304	11.4717				13.6582	11.8304	11.4717	10.3685	9.6491	9.88682	13.6582	11.345	12.2564	-0.911371	0.53168		0.91336
PROKKA_27163	UniProtKB:P0A7B1 Polyphosphate kinase [Escherichia coli] # Proteobacteria;Gammaproteobacteria;Enterobacteriales;Enterobacteriaceae;Escherichia;Escherichia coli	7.02782	4	10.5736	11.8318				12.9375	10.5736	11.8318	8.92261	10.1648	10.6942	12.9375	10.8802	11.7935	-0.913315	0.530964		0.529473
PROKKA_13067	UniProtKB:P50849 Polyribonucleotide nucleotidyltransferase [Bacillus subtilis] # Firmicutes;Bacilli;Bacillales;Bacillaceae;Bacillus;Bacillus subtilis	3.41207	2						9.66784	8.92838	9.50358	9.9307	8.57248	11.5161	9.66784	9.51113	10.4245	-0.913357	0.530948		0.63538
PROKKA_22638	UniProtKB:P99091 Serine hydroxymethyltransferase [Staphylococcus aureus] # Firmicutes;Bacilli;Bacillales;Staphylococcaceae;Staphylococcus;Staphylococcus aureus	9.38967	3						10.674	9.28036	10.2476	9.11513	11.2245	8.91534	10.674	9.63909	10.5538	-0.914679	0.530462		0.406521
PROKKA_38774	UniProtKB:P19946 50S ribosomal protein L15 [Bacillus subtilis] # Firmicutes;Bacilli;Bacillales;Bacillaceae;Bacillus;Bacillus subtilis	81.7568	13	17.6783	17.5713	14.9787	15.5392	16.2904	19.4359	17.6783	17.5713	14.9787	15.5392	16.2904	19.4359	17.1516	18.0899	-0.938284	0.521853		0.827274
PROKKA_19982	No_DB_Hit hypothetical protein [] # Unknown_Taxa	23.3129	2		12.6653				13.4877	8.9725	12.6653	8.71564	9.92078	10.7916	13.4877	11.272	12.2116	-0.93959	0.521381		0.48484
PROKKA_25695	UniProtKB:Q7CQE0 tRNA threonylcarbamoyladenosine biosynthesis protein TsaB [Salmonella enterica] # Proteobacteria;Gammaproteobacteria;Enterobacteriales;Enterobacteriaceae;Salmonella;Salmonella enterica	9.62343	2			12.5202	13.0922		11.0107	7.41547	8.52812	12.5202	13.0922	10.6008	11.0107	11.0621	12.0071	-0.945038	0.519416		0.295831
PROKKA_18034	UniProtKB:P24072 Chemotaxis protein CheY [Bacillus subtilis] # Firmicutes;Bacilli;Bacillales;Bacillaceae;Bacillus;Bacillus subtilis	33.0579	4	14.9897	16.0642	12.6254	13.8821	13.1874	17.4791	14.9897	16.0642	12.6254	13.8821	13.1874	17.4791	15.1273	16.0752	-0.947883	0.518392		0.870947
PROKKA_78920	UniProtKB:Q4UU85 Cyclic di-GMP phosphodiesterase response regulator RpfG [Xanthomonas campestris] # Proteobacteria;Gammaproteobacteria;Xanthomonadales;Xanthomonadaceae;Xanthomonas;Xanthomonas campestris	1.5422	2	8.9199	8.44415				8.74231	8.9199	8.44415	9.18767	10.2149	10.1276	8.74231	8.88241	9.83259	-0.950179	0.517568		0.182519
PROKKA_40654	UniProtKB:A8HTZ1 DNA-directed RNA polymerase subunit beta' [Azorhizobium caulinodans] # Proteobacteria;Alphaproteobacteria;Rhizobiales;Xanthobacteraceae;Azorhizobium;Azorhizobium caulinodans	2.47253	3						10.6663	8.74095	8.42762	10.6328	9.66653	11.0563	10.6663	9.61958	10.5722	-0.952569	0.516711		0.210915
PROKKA_41243	UniProtKB:O87444 Chaperone protein ClpB [unclassified_Leptolyngbya] # Cyanobacteria;unclassified_Leptolyngbya;Oscillatoriales;unclassified_Leptolyngbya;Leptolyngbya;unclassified_Leptolyngbya	2.89017	4	12.6096	12.7474	10.1741			14.6361	12.6096	12.7474	10.1741	9.16301	10.6633	14.6361	12.2169	13.1704	-0.953545	0.516362		0.855468
PROKKA_08264	UniProtKB:P20458 Translation initiation factor IF-1 [Bacillus subtilis] # Firmicutes;Bacilli;Bacillales;Bacillaceae;Bacillus;Bacillus subtilis	35.1351	2	13.9973	14.4183			13.9771	15.8755	13.9973	14.4183	10.5083	9.34728	13.9771	15.8755	13.6921	14.6456	-0.95358	0.51635		0.970026
PROKKA_14371	Pfam:PF02635.1 DsrE/DsrF-like family protein [] # Unknown_Taxa	52.5862	5	16.5185	13.1666	14.4073	15.01	14.858	17.4568	16.5185	13.1666	14.4073	15.01	14.858	17.4568	15.3443	16.3032	-0.958874	0.514458		0.450867
PROKKA_19062	No_DB_Hit hypothetical protein [] # Unknown_Taxa	47.3684	7	15.5768	16.1895	14.2874	14.3841	14.4751	17.8501	15.5768	16.1895	14.2874	14.3841	14.4751	17.8501	15.5468	16.5123	-0.965527	0.512091		0.871816
PROKKA_14567	UniProtKB:P49850 DNA mismatch repair protein MutL [Bacillus subtilis] # Firmicutes;Bacilli;Bacillales;Bacillaceae;Bacillus;Bacillus subtilis	7.95262	3		9.84857				11.4329	8.60795	9.84857	9.91461	9.84607	9.59371	11.4329	9.56814	10.5371	-0.968994	0.510862		0.308614
PROKKA_14588	CLUSTERS:PRK00068 hypothetical protein [] # Unknown_Taxa	6.42398	5	8.46784	10.6604	10.3383			12.0889	8.46784	10.6604	10.3383	8.96034	10.6	12.0889	10.0888	11.0604	-0.971528	0.509966		0.555711
PROKKA_18125	UniProtKB:P04766 Translation initiation factor IF-2 [unclassified_Geobacillus] # Firmicutes;Bacilli;Bacillales;Bacillaceae;Geobacillus;unclassified_Geobacillus	2.61905	2						11.4759	8.95763	9.33895	10.3637	9.13292	10.4777	11.4759	9.68088	10.6545	-0.973666	0.50921		0.368246
PROKKA_23266	UniProtKB:Q06879 Pyruvate-flavodoxin oxidoreductase [unclassified_Nostoc] # Cyanobacteria;unclassified_Nostoc;Nostocales;Nostocaceae;Nostoc;unclassified_Nostoc	3.62258	4						10.9607	9.01377	9.01318	9.64283	8.94196	10.1372	10.9607	9.25506	10.2332	-0.978135	0.507635		0.273197
PROKKA_20016	UniProtKB:Q8Y9N5 Shikimate dehydrogenase [Listeria monocytogenes] # Firmicutes;Bacilli;Bacillales;Listeriaceae;Listeria;Listeria monocytogenes	6.76157	2	11.2467		12.0248	12.0416		13.2853	11.2467	10.1674	12.0248	12.0416	10.0658	13.2853	11.3344	12.3135	-0.979088	0.5073		0.579357
PROKKA_16193	UniProtKB:Q8CVD0 Urocanate reductase precursor [Shewanella oneidensis] # Proteobacteria;Gammaproteobacteria;Alteromonadales;Shewanellaceae;Shewanella;Shewanella oneidensis	5.08721	3						11.6424	10.6732	9.04062	10.0059	10.2924	10.8458	11.6424	10.0533	11.0342	-0.98083	0.506688		0.172384
PROKKA_38793	UniProtKB:P21471 30S ribosomal protein S10 [Bacillus subtilis] # Firmicutes;Bacilli;Bacillales;Bacillaceae;Bacillus;Bacillus subtilis	56.8627	9	17.0693	17.2432	14.8526	16.2642	15.8111	18.9402	17.0693	17.2432	14.8526	16.2642	15.8111	18.9402	16.7128	17.7009	-0.988106	0.504139		0.645811
PROKKA_38784	UniProtKB:P12873 50S ribosomal protein L29 [Bacillus subtilis] # Firmicutes;Bacilli;Bacillales;Bacillaceae;Bacillus;Bacillus subtilis	56.7164	6	18.741	18.8516	19.2654	18.5113	19.9973	20.6548	18.741	18.8516	19.2654	18.5113	19.9973	20.6548	18.9708	19.9654	-0.994579	0.501882		0.305005
PROKKA_89109	UniProtKB:P80698 Trigger factor [Bacillus subtilis] # Firmicutes;Bacilli;Bacillales;Bacillaceae;Bacillus;Bacillus subtilis	2.47748	2						8.49817	8.60337	9.77607	10.2349	10.0175	11.7945	8.49817	9.68579	10.6883	-1.00255	0.499119		0.625014
PROKKA_35935	UniProtKB:Q9WYV0 UvrABC system protein A [Thermotoga maritima] # Thermotogae;Thermotogae;Thermotogales;Thermotogaceae;Thermotoga;Thermotoga maritima	0.942285	2	9.43904	9.50486		9.33216		12.1545	9.43904	9.50486	10.82	9.33216	10.3262	12.1545	10.0716	11.0785	-1.0068	0.497648		0.508142
PROKKA_74263	UniProtKB:P95544 NAD(P)-specific glutamate dehydrogenase [unclassified_Prevotella] # Bacteroidetes;Bacteroidia;Bacteroidales;Prevotellaceae;Prevotella;unclassified_Prevotella	4.6875	2						11.7313	9.98657	9.26437	10.4126	9.54236	10.8885	11.7313	9.96218	10.9757	-1.0135	0.495343		0.311836
PROKKA_39028	UniProtKB:P29724 Membrane lipoprotein TmpC precursor [Treponema pallidum] # Spirochaetes;Spirochaetia;Spirochaetales;Spirochaetaceae;Treponema;Treponema pallidum	12.0448	3						12.3421	10.1308	9.17247	11.2706	10.4291	10.9161	12.3421	10.4404	11.4688	-1.02838	0.490259		0.281796
PROKKA_78376	Pfam:PF02591.9 Putative zinc ribbon domain protein [] # Unknown_Taxa	17.3913	3						12.7197	9.48363	9.18694	11.4103	9.75411	9.22277	12.7197	10.3882	11.4176	-1.0294	0.489912		0.698189
PROKKA_25673	UniProtKB:P28820 Aminodeoxychorismate synthase component 1 [Bacillus subtilis] # Firmicutes;Bacilli;Bacillales;Bacillaceae;Bacillus;Bacillus subtilis	12.6822	4		8.49954	10.3457			11.2997	10.1895	8.49954	10.3457	10.264	10.9909	11.2997	9.8821	10.9133	-1.03119	0.489305		0.15294
PROKKA_17988	UniProtKB:Q9HW01 UDP-N-acetylglucosamine--N-acetylmuramyl-(pentapeptide) pyrophosphoryl-undecaprenol N-acetylglucosamine transferase [Pseudomonas aeruginosa] # Proteobacteria;Gammaproteobacteria;Pseudomonadales;Pseudomonadaceae;Pseudomonas;Pseudomonas aeruginosa	7.2973	2		10.2426				12.2953	8.55967	10.2426	11.1332	9.41125	11.0645	12.2953	10.32	11.3533	-1.03329	0.488596		0.448405
PROKKA_14648	UniProtKB:P06961 Multifunctional CCA protein [Escherichia coli] # Proteobacteria;Gammaproteobacteria;Enterobacteriales;Enterobacteriaceae;Escherichia;Escherichia coli	4.10317	3						12.1095	6.70897	9.23328	11.4558	10.668	10.1785	12.1095	10.1945	11.2298	-1.03528	0.48792		0.281251
PROKKA_25668	UniProtKB:P29932 Cobyric acid synthase [unclassified_Pseudomonas pertucinogena group] # Proteobacteria;Gammaproteobacteria;Pseudomonadales;Pseudomonadaceae;Pseudomonas;unclassified_Pseudomonas pertucinogena group	34.1948	15	13.1148	13.0644	12.6647			15.5164	13.1148	13.0644	12.6647	10.5147	9.70378	15.5164	12.9615	14.0005	-1.03891	0.486694		0.600136
PROKKA_18946	UniProtKB:O33289 Amino-acid acetyltransferase [Mycobacterium tuberculosis] # Actinobacteria;Actinobacteria;Actinomycetales;Mycobacteriaceae;Mycobacterium;Mycobacterium tuberculosis	41.8301	5	14.4089					15.3912	14.4089	7.27041	10.2352	9.44345	11.9517	15.3912	12.9114	13.9547	-1.04327	0.485226		0.579192
PROKKA_41824	UniProtKB:Q92Q54 Elongation factor Ts [Sinorhizobium meliloti] # Proteobacteria;Alphaproteobacteria;Rhizobiales;Rhizobiaceae;Sinorhizobium;Sinorhizobium meliloti	8.80282	2	12.224	13.9858	11.7484			15.5405	12.224	13.9858	11.7484	9.11171	11.1004	15.5405	12.9925	14.0364	-1.04397	0.484992		0.734113
PROKKA_89409	UniProtKB:O35002 Carboxy-terminal processing protease CtpB precursor [Bacillus subtilis] # Firmicutes;Bacilli;Bacillales;Bacillaceae;Bacillus;Bacillus subtilis	10.035	2						10.7635	7.75937	9.73197	9.8174	10.0224	10.3286	10.7635	9.35852	10.4038	-1.04531	0.48454		0.146673
PROKKA_42454	UniProtKB:P63383 UvrABC system protein A [Staphylococcus aureus] # Firmicutes;Bacilli;Bacillales;Staphylococcaceae;Staphylococcus;Staphylococcus aureus	1.98413	2		10.0017					9.1821	10.0017	10.3729	11.7359	11.1672	8.54183	9.93277	10.9856	-1.05288	0.482007		0.579352
PROKKA_24162	UniProtKB:P21476 30S ribosomal protein S19 [Bacillus subtilis] # Firmicutes;Bacilli;Bacillales;Bacillaceae;Bacillus;Bacillus subtilis	25.5556	2						12.5037	10.9626	8.69986	10.1914	9.74066	9.62418	12.5037	10.2211	11.2785	-1.05742	0.48049		0.591145
PROKKA_57169	UniProtKB:A0R563 hypothetical protein [Mycobacterium smegmatis] # Actinobacteria;Actinobacteria;Actinomycetales;Mycobacteriaceae;Mycobacterium;Mycobacterium smegmatis	24.3848	8	10.8717	11.85	10.5842		12.5213	13.0975	10.8717	11.85	10.5842	7.48763	12.5213	13.0975	11.2087	12.2706	-1.06186	0.479015		0.972658
PROKKA_19966	UniProtKB:Q97VY9 Putative ski2-type helicase [Sulfolobus solfataricus] # Crenarchaeota;Thermoprotei;Sulfolobales;Sulfolobaceae;Sulfolobus;Sulfolobus solfataricus	3.72836	2		8.40856	11.118				9.08494	8.40856	11.118	9.49539	11.3862	11.608	10.0156	11.0857	-1.07006	0.4763		0.287528
PROKKA_92138	UniProtKB:Q57997 Universal stress protein [Methanocaldococcus jannaschii] # Euryarchaeota;Methanococci;Methanococcales;Methanocaldococcaceae;Methanocaldococcus;Methanocaldococcus jannaschii	24.6667	3						11.9732	10.1279	10.06	8.82737	9.35945	9.76787	11.9732	9.78173	10.8531	-1.0714	0.475858		0.48986
PROKKA_39908	No_DB_Hit hypothetical protein [] # Unknown_Taxa	6.1674	2						10.762	7.89037	8.33464	10.6745	9.71468	10.9965	10.762	9.51468	10.5887	-1.07398	0.475006		0.183525
PROKKA_117882	UniProtKB:P72827 Iron uptake protein A1 precursor [Synechocystis sp. PCC 6803] # Cyanobacteria;unclassified_Synechocystis sp. PCC 6803;Chroococcales;unclassified_Synechocystis sp. PCC 6803;Synechocystis;Synechocystis sp. PCC 6803	4.5045	2						10.6768	10.4663	8.31423	10.0321	10.7353	11.2949	10.6768	9.85594	10.9303	-1.07434	0.474887		0.131393
PROKKA_105052	UniProtKB:P64027 Elongation factor Tu [Neisseria meningitidis] # Proteobacteria;Betaproteobacteria;Neisseriales;Neisseriaceae;Neisseria;Neisseria meningitidis	21.6393	5	12.2326	12.953				14.6637	12.2326	12.953	9.70907	10.4497	10.2816	14.6637	12.1441	13.2187	-1.07453	0.474827		0.928195
PROKKA_104642	UniProtKB:Q9K2Y1 Outer membrane protein TolC precursor [Vibrio cholerae] # Proteobacteria;Gammaproteobacteria;Vibrionales;Vibrionaceae;Vibrio;Vibrio cholerae	3.64299	2				10.7603		11.597	8.98609	10.475	9.63218	10.7603	9.82761	11.597	9.8265	10.9021	-1.0756	0.474475		0.198047
PROKKA_18987	UniProtKB:P00202 Ferredoxin [unclassified_Methanosarcina] # Euryarchaeota;Methanomicrobia;Methanosarcinales;Methanosarcinaceae;Methanosarcina;unclassified_Methanosarcina	36	3	12.9737	14.7382				16.2547	12.9737	14.7382	11.2118	8.92711	9.85851	16.2547	13.6191	14.6956	-1.07654	0.474163		0.634284
PROKKA_34418	Pfam:PF01243.14 Pyridoxamine 5'-phosphate oxidase [] # Unknown_Taxa	88.1481	17	22.2254	22.5141	20.6739	21.9859	21.7224	24.1738	22.2254	22.5141	20.6739	21.9859	21.7224	24.1738	21.9981	23.0766	-1.07854	0.473509		0.441609
PROKKA_50680	UniProtKB:Q01969 Outer membrane protein alpha precursor [Thermotoga maritima] # Thermotogae;Thermotogae;Thermotogales;Thermotogaceae;Thermotoga;Thermotoga maritima	4.64853	3						10.6751	9.35568	8.9619	9.7883	10.808	9.81782	10.6751	9.40801	10.4953	-1.0873	0.470643		0.0529498
PROKKA_70450	UniProtKB:Q8YEE8 hypothetical protein [Brucella melitensis] # Proteobacteria;Alphaproteobacteria;Rhizobiales;Brucellaceae;Brucella;Brucella melitensis	11.658	3						11.9067	7.39602	7.43147	10.9171	8.40331	9.43928	11.9067	9.56649	10.6654	-1.09893	0.466862		0.441245
PROKKA_26247	UniProtKB:P37870 DNA-directed RNA polymerase subunit beta [Bacillus subtilis] # Firmicutes;Bacilli;Bacillales;Bacillaceae;Bacillus;Bacillus subtilis	4.86322	6	12.4125	12.6778				14.6937	12.4125	12.6778	10.19	9.48391	9.99332	14.6937	12.1003	13.2002	-1.1	0.466518		0.85024
PROKKA_14338	No_DB_Hit hypothetical protein [] # Unknown_Taxa	10.8772	3	11.626	11.7422				13.778	11.626	11.7422	9.84851	9.49912	10.3896	13.778	11.2893	12.3909	-1.10161	0.465997		0.922076
PROKKA_05145	Pfam:PF07715.9 TonB-dependent Receptor Plug Domain protein [] # Unknown_Taxa	1.83697	2						7.83548	7.5384	8.07004	9.85082	10.1051	10.6899	7.83548	8.84344	9.95695	-1.11351	0.46217		0.397395
PROKKA_14492	UniProtKB:P81535 Xaa-Pro dipeptidase [Pyrococcus furiosus] # Euryarchaeota;Thermococci;Thermococcales;Thermococcaceae;Pyrococcus;Pyrococcus furiosus	7.30479	3			12.0164	12.4676	10.3506	12.6717	9.72541	10.28	12.0164	12.4676	10.3506	12.6717	11.0207	12.1351	-1.11443	0.461873		0.317595
PROKKA_14787	UniProtKB:O32055 Holliday junction ATP-dependent DNA helicase RuvB [Bacillus subtilis] # Firmicutes;Bacilli;Bacillales;Bacillaceae;Bacillus;Bacillus subtilis	35.8601	8	14.4223	14.4463	14.6698	13.9451	15.3322	16.5488	14.4223	14.4463	14.6698	13.9451	15.3322	16.5488	14.5172	15.6372	-1.12005	0.460079		0.370376
PROKKA_07519	UniProtKB:P95544 NAD(P)-specific glutamate dehydrogenase [unclassified_Prevotella] # Bacteroidetes;Bacteroidia;Bacteroidales;Prevotellaceae;Prevotella;unclassified_Prevotella	4.6875	2						11.7313	7.8762	9.83191	10.8655	8.68694	11.4218	11.7313	9.97156	11.0935	-1.12199	0.45946		0.451142
PROKKA_78986	UniProtKB:P43895 Elongation factor Ts [Thermus thermophilus] # Deinococcus-Thermus;Deinococci;Thermales;Thermaceae;Thermus;Thermus thermophilus	10.4478	2	12.7227	14.4845				16.0392	12.7227	14.4845	11.045	9.64457	10.4902	16.0392	13.3716	14.5014	-1.12986	0.456961		0.772359
PROKKA_55783	UniProtKB:Q83E09 30S ribosomal protein S1 [Coxiella burnetii] # Proteobacteria;Gammaproteobacteria;Legionellales;Coxiellaceae;Coxiella;Coxiella burnetii	4.33071	2						10.7259	9.10978	7.53146	9.65631	9.7059	9.7486	10.7259	9.00789	10.1417	-1.1338	0.455714		0.146166
PROKKA_14807	UniProtKB:P0AA25 Thioredoxin-1 [Escherichia coli] # Proteobacteria;Gammaproteobacteria;Enterobacteriales;Enterobacteriaceae;Escherichia;Escherichia coli	36.3636	4	14.7826	15.7767		12.6122		17.4509	14.7826	15.7767	8.07825	12.6122	9.06947	17.4509	14.7833	15.9197	-1.13638	0.454899		0.963907
PROKKA_43547	No_DB_Hit hypothetical protein [] # Unknown_Taxa	29.9213	3	12.7683	13.9729	13.6784	14.9751	13.2891	15.2049	12.7683	13.9729	13.6784	14.9751	13.2891	15.2049	13.5574	14.7025	-1.14511	0.452155		0.222486
PROKKA_76811	UniProtKB:P65167 Inosine-5'-monophosphate dehydrogenase [] # Unknown_Taxa	11.3122	2						12.2541	9.50906	10.2621	10.1578	9.88039	10.0144	12.2541	10.0126	11.1594	-1.14675	0.451641		0.410047
PROKKA_32724	UniProtKB:P38097 putative diguanylate cyclase YegE [Escherichia coli] # Proteobacteria;Gammaproteobacteria;Enterobacteriales;Enterobacteriaceae;Escherichia;Escherichia coli	2.87356	2						8.93637	8.44823	8.12954	8.79557	9.85071	9.91343	8.93637	8.48339	9.63033	-1.14694	0.451582	+	0.0399511
PROKKA_38776	UniProtKB:P09415 50S ribosomal protein L18 [unclassified_Geobacillus] # Firmicutes;Bacilli;Bacillales;Bacillaceae;Geobacillus;unclassified_Geobacillus	69.697	17	18.1517	17.6254	15.4858	15.591	16.4739	20.0221	18.1517	17.6254	15.4858	15.591	16.4739	20.0221	17.4557	18.6158	-1.16006	0.447494		0.87045
PROKKA_10796	UniProtKB:Q2RFX7 ATP synthase subunit alpha [Moorella thermoacetica] # Firmicutes;Clostridia;Thermoanaerobacterales;Thermoanaerobacteraceae;Moorella;Moorella thermoacetica	3.88889	2	9.1831	11.2356				12.8638	9.1831	11.2356	10.2924	10.2002	9.74938	12.8638	10.4672	11.6274	-1.16025	0.447434		0.57151
PROKKA_25691	UniProtKB:P96622 mRNA interferase EndoA [Bacillus subtilis] # Firmicutes;Bacilli;Bacillales;Bacillaceae;Bacillus;Bacillus subtilis	17.094	2	11.4761	13.3963				14.9306	11.4761	13.3963	9.78436	8.5078	9.90648	14.9306	12.24	13.4055	-1.16551	0.445808		0.852893
PROKKA_14674	UniProtKB:O93659 Trimethylamine corrinoid protein [unclassified_Methanosarcina] # Euryarchaeota;Methanomicrobia;Methanosarcinales;Methanosarcinaceae;Methanosarcina;unclassified_Methanosarcina	26.0465	3	11.9175	12.4715				14.3463	11.9175	12.4715	8.60326	8.7134	10.37	14.3463	11.6936	12.8773	-1.18372	0.440215		0.947015
PROKKA_99799	CLUSTERS:PRK11061 fused phosphoenolpyruvate-protein phosphotransferase PtsP/GAF domain protein [] # Unknown_Taxa	15.508	2						10.3824	9.5742	8.05878	8.94215	9.45166	10.5072	10.3824	8.98566	10.1842	-1.19855	0.435712		0.0850875
PROKKA_42021	UniProtKB:P99147 Carbamoyl-phosphate synthase small chain [Staphylococcus aureus] # Firmicutes;Bacilli;Bacillales;Staphylococcaceae;Staphylococcus;Staphylococcus aureus	12.9534	5	11.5208	9.71617				13.0934	11.5208	9.71617	9.0691	8.78372	9.51034	13.0934	10.4907	11.6897	-1.19897	0.435586		0.824264
PROKKA_39946	CLUSTERS:PRK05759 F0F1 ATP synthase subunit B [] # Unknown_Taxa	75.4601	15	15.271	14.8736	16.8808	15.1322	15.5584	18.438	15.271	14.8736	16.8808	15.1322	15.5584	18.438	15.9525	17.1599	-1.20742	0.433043		0.592213
PROKKA_14598	UniProtKB:P13799 Signal transduction histidine-protein kinase/phosphatase DegS [Bacillus subtilis] # Firmicutes;Bacilli;Bacillales;Bacillaceae;Bacillus;Bacillus subtilis	41.7112	12	12.7241	14.5378	14.2719	14.7776	13.932	16.1527	12.7241	14.5378	14.2719	14.7776	13.932	16.1527	14.0343	15.2459	-1.21159	0.431791		0.266234
PROKKA_14340	UniProtKB:P21478 30S ribosomal protein S21 [Bacillus subtilis] # Firmicutes;Bacilli;Bacillales;Bacillaceae;Bacillus;Bacillus subtilis	55.9322	4	16.6024	15.9047			14.0652	18.4478	16.6024	15.9047	9.64085	9.77531	14.0652	18.4478	15.7175	16.9338	-1.21626	0.430396		0.989498
PROKKA_27148	UniProtKB:P08874 Transition state regulatory protein AbrB [Bacillus subtilis] # Firmicutes;Bacilli;Bacillales;Bacillaceae;Bacillus;Bacillus subtilis	86.1386	15	18.587	20.0567	18.7047	19.7311	17.9106	21.6701	18.587	20.0567	18.7047	19.7311	17.9106	21.6701	19.2814	20.5016	-1.22018	0.42923		0.6097
PROKKA_14476	UniProtKB:P96797 CoB--CoM heterodisulfide reductase iron-sulfur subunit D [Methanosarcina barkeri] # Euryarchaeota;Methanomicrobia;Methanosarcinales;Methanosarcinaceae;Methanosarcina;Methanosarcina barkeri	12.012	4			11.9799			13.0899	10.0146	7.60187	11.9799	11.3519	9.90615	13.0899	10.7781	12.0005	-1.22239	0.428573		0.368813
PROKKA_19043	UniProtKB:Q9X0M7 Methyl-accepting chemotaxis protein 2 [Thermotoga maritima] # Thermotogae;Thermotogae;Thermotogales;Thermotogaceae;Thermotoga;Thermotoga maritima	57.6375	27	15.0906	14.666	14.3129	14.8791	13.0134	17.2077	15.0906	14.666	14.3129	14.8791	13.0134	17.2077	14.7249	15.9489	-1.22399	0.428097		0.794467
PROKKA_26223	UniProtKB:P46899 50S ribosomal protein L18 [Bacillus subtilis] # Firmicutes;Bacilli;Bacillales;Bacillaceae;Bacillus;Bacillus subtilis	29.7521	3						10.9777	10.2313	8.45471	8.98071	10.806	9.98727	10.9777	9.42215	10.6504	-1.22828	0.426826		0.088025
PROKKA_80155	UniProtKB:Q2SZ88 Gamma-glutamyl phosphate reductase [Burkholderia thailandensis] # Proteobacteria;Betaproteobacteria;Burkholderiales;Burkholderiaceae;Burkholderia;Burkholderia thailandensis	5.71429	2	10.9351	11.2794		10.1757		13.2918	10.9351	11.2794	10.6947	10.1757	11.6259	13.2918	10.9899	12.2233	-1.23349	0.425289		0.471264
PROKKA_95046	Pfam:PF01839.17 FG-GAP repeat [] # Unknown_Taxa	6.12613	2						12.8636	10.8603	9.37573	10.1744	9.48663	9.10445	12.8636	10.2601	11.5053	-1.24519	0.421851		0.797468
PROKKA_25690	UniProtKB:P96621 Antitoxin EndoAI [Bacillus subtilis] # Firmicutes;Bacilli;Bacillales;Bacillaceae;Bacillus;Bacillus subtilis	33.3333	2		14.401				15.7364	10.4638	14.401	8.9429	8.82182	9.61532	15.7364	12.9378	14.1838	-1.246	0.421614		0.966432
PROKKA_24966	Pfam:PF05137.7 Fimbrial assembly protein (PilN) [] # Unknown_Taxa	31.0345	5						11.8701	10.1542	9.07891	10.2147	11.1784	9.57279	11.8701	9.90117	11.1511	-1.24993	0.420467		0.243502
PROKKA_17959	UniProtKB:O66990 Dihydroorotase [Aquifex aeolicus] # Aquificae;Aquificae;Aquificales;Aquificaceae;Aquifex;Aquifex aeolicus	14.2212	5	12.851	10.6016				14.2334	12.851	10.6016	9.79455	10.2856	11.5132	14.2334	11.678	12.9312	-1.25322	0.419511		0.565061
PROKKA_34368	UniProtKB:Q3KH16 Proline--tRNA ligase [Pseudomonas fluorescens] # Proteobacteria;Gammaproteobacteria;Pseudomonadales;Pseudomonadaceae;Pseudomonas;Pseudomonas fluorescens	15.917	8	12.5336	12.9951	12.9373	12.4039	12.2898	15.3626	12.5336	12.9951	12.9373	12.4039	12.2898	15.3626	12.8361	14.0967	-1.26054	0.417387		0.629444
PROKKA_60591	UniProtKB:Q4UU85 Cyclic di-GMP phosphodiesterase response regulator RpfG [Xanthomonas campestris] # Proteobacteria;Gammaproteobacteria;Xanthomonadales;Xanthomonadaceae;Xanthomonas;Xanthomonas campestris	1.5422	2	8.85944	8.38368				8.68187	8.85944	8.38368	8.92723	10.0969	10.631	8.68187	8.7429	10.0092	-1.26628	0.415729		0.149426
PROKKA_20062	UniProtKB:Q8U194 Sulfide dehydrogenase subunit beta precursor [Pyrococcus furiosus] # Euryarchaeota;Thermococci;Thermococcales;Thermococcaceae;Pyrococcus;Pyrococcus furiosus	74.3772	22	18.2314	18.2836	16.7011	18.4273	17.4427	20.2405	18.2314	18.2836	16.7011	18.4273	17.4427	20.2405	17.8992	19.1699	-1.27066	0.414471		0.376182
PROKKA_39032	No_DB_Hit hypothetical protein [] # Unknown_Taxa	20.9302	5		13.6482		12.7501	14.0188	13.9473	9.77758	13.6482	11.3191	12.7501	14.0188	13.9473	12.4051	13.6767	-1.27163	0.414193		0.171931
PROKKA_26227	UniProtKB:P12877 50S ribosomal protein L5 [Bacillus subtilis] # Firmicutes;Bacilli;Bacillales;Bacillaceae;Bacillus;Bacillus subtilis	30.2752	6						12.0173	9.40096	9.64157	10.5078	9.92095	11.0031	12.0173	9.9321	11.2222	-1.29013	0.408914		0.177873
PROKKA_22681	UniProtKB:P0A991 Fructose-bisphosphate aldolase class 1 [Escherichia coli] # Proteobacteria;Gammaproteobacteria;Enterobacteriales;Enterobacteriaceae;Escherichia;Escherichia coli	39.5543	9					12.105	12.8009	11.5937	7.94385	10.6416	9.09068	12.105	12.8009	10.6837	11.9761	-1.29245	0.408258		0.465323
PROKKA_19996	UniProtKB:O34527 HTH-type transcriptional regulator CymR [Bacillus subtilis] # Firmicutes;Bacilli;Bacillales;Bacillaceae;Bacillus;Bacillus subtilis	28.8732	3		14.2088	14.2718	14.9478		15.9831	9.56459	14.2088	14.2718	14.9478	9.73	15.9831	13.6836	14.9841	-1.30046	0.405997		0.74336
PROKKA_14825	UniProtKB:A6UP44 putative thymidylate kinase [Methanococcus vannielii] # Euryarchaeota;Methanococci;Methanococcales;Methanococcaceae;Methanococcus;Methanococcus vannielii	15.8654	2	12.517	13.198				15.1274	12.517	13.198	8.74577	10.881	10.0415	15.1274	12.3524	13.6563	-1.30393	0.405021		0.812978
PROKKA_39966	Pfam:PF04298.6 Putative neutral zinc metallopeptidase [] # Unknown_Taxa	30.6034	3	13.4886	11.0184	12.3852	12.167	12.5224	15.1539	13.4886	11.0184	12.3852	12.167	12.5224	15.1539	12.6225	13.9335	-1.31103	0.403034		0.452178
PROKKA_27917	UniProtKB:P67015 Aspartate--tRNA ligase [Staphylococcus aureus] # Firmicutes;Bacilli;Bacillales;Staphylococcaceae;Staphylococcus;Staphylococcus aureus	2.35294	2		9.49521					8.23849	9.49521	8.92592	11.0698	10.1468	8.94915	8.97544	10.2982	-1.32281	0.399756		0.176689
PROKKA_63910	UniProtKB:C3MA45 ATP-dependent Clp protease ATP-binding subunit ClpX [Sinorhizobium fredii] # Proteobacteria;Alphaproteobacteria;Rhizobiales;Rhizobiaceae;Sinorhizobium;Sinorhizobium fredii	5.27392	2		11.1498				11.6465	8.90434	11.1498	9.04814	10.6011	11.7736	11.6465	10.0948	11.427	-1.33222	0.397155		0.114643
PROKKA_14510	UniProtKB:P0AFM6 Phage shock protein A [Escherichia coli] # Proteobacteria;Gammaproteobacteria;Enterobacteriales;Enterobacteriaceae;Escherichia;Escherichia coli	78.6667	28	17.7236	17.9792	17.0203	17.7174	16.2714	20.2424	17.7236	17.9792	17.0203	17.7174	16.2714	20.2424	17.6282	18.9649	-1.3367	0.395926		0.695653
PROKKA_14773	UniProtKB:P22008 Pyrroline-5-carboxylate reductase [Pseudomonas aeruginosa] # Proteobacteria;Gammaproteobacteria;Pseudomonadales;Pseudomonadaceae;Pseudomonas;Pseudomonas aeruginosa	33.3333	8	15.3646	15.3362	15.4797	15.7414	16.0708	17.6331	15.3646	15.3362	15.4797	15.7414	16.0708	17.6331	15.3948	16.7335	-1.33865	0.395391		0.136401
PROKKA_83872	UniProtKB:P59846 Argininosuccinate synthase [Thermus thermophilus] # Deinococcus-Thermus;Deinococci;Thermales;Thermaceae;Thermus;Thermus thermophilus	7.03518	2					11.1186		9.27971	8.84103	8.80579	9.88676	11.1186	9.47582	8.99212	10.3377	-1.34558	0.393496		0.0835133
PROKKA_68846	Pfam:PF10592.3 AIPR protein [] # Unknown_Taxa	16.5829	5	10.2953	10.9027				13.0354	10.2953	10.9027	9.88943	9.57674	10.3678	13.0354	10.4233	11.7705	-1.34717	0.393061		0.592768
PROKKA_90773	UniProtKB:P45573 Sulfite reductase, dissimilatory-type subunit gamma [Desulfovibrio vulgaris] # Proteobacteria;Deltaproteobacteria;Desulfovibrionales;Desulfovibrionaceae;Desulfovibrio;Desulfovibrio vulgaris	27.3585	3		12.2104				13.8116	7.75518	12.2104	10.9031	9.48273	11.2486	13.8116	11.1612	12.5123	-1.35116	0.391977		0.538735
PROKKA_39731	No_DB_Hit hypothetical protein [] # Unknown_Taxa	13.9241	2						12.1705	10.4843	8.56796	9.33369	9.58582	9.81659	12.1705	9.67785	11.0316	-1.35375	0.391274		0.346278
PROKKA_51979	UniProtKB:P06968 Deoxyuridine 5'-triphosphate nucleotidohydrolase [Escherichia coli] # Proteobacteria;Gammaproteobacteria;Enterobacteriales;Enterobacteriaceae;Escherichia;Escherichia coli	26	2			14.0031	12.6549	13.4764	14.7929	10.1955	8.92161	14.0031	12.6549	13.4764	14.7929	12.5569	13.9117	-1.35477	0.390996		0.189725
PROKKA_68398	UniProtKB:P55873 50S ribosomal protein L20 [Bacillus subtilis] # Firmicutes;Bacilli;Bacillales;Bacillaceae;Bacillus;Bacillus subtilis	11.9658	2						12.8158	9.9367	8.36771	10.9262	8.41243	9.62662	12.8158	10.084	11.4411	-1.35707	0.390375		0.737986
PROKKA_58577	UniProtKB:Q9RDE2 hypothetical protein [Streptomyces coelicolor] # Actinobacteria;Actinobacteria;Actinomycetales;Streptomycetaceae;Streptomyces;Streptomyces coelicolor	1.90563	2				11.6145	10.4084		10.2719	8.96164	8.18821	11.6145	10.4084	9.49943	9.39989	10.7644	-1.36454	0.388359		0.18848
PROKKA_53438	CLUSTERS:PRK11171 hypothetical protein [] # Unknown_Taxa	19.2	2						12.0517	8.79936	9.29414	10.1755	7.86275	10.3833	12.0517	9.53772	10.9203	-1.38259	0.383529		0.625843
PROKKA_14795	UniProtKB:P37251 Acetolactate synthase large subunit [Bacillus subtilis] # Firmicutes;Bacilli;Bacillales;Bacillaceae;Bacillus;Bacillus subtilis	41.3121	20	15.7232	15.4356	14.267	15.2319	13.4012	17.9817	15.7232	15.4356	14.267	15.2319	13.4012	17.9817	15.265	16.6483	-1.38324	0.383356		0.791663
PROKKA_24973	UniProtKB:P24559 Twitching mobility protein [Pseudomonas aeruginosa] # Proteobacteria;Gammaproteobacteria;Pseudomonadales;Pseudomonadaceae;Pseudomonas;Pseudomonas aeruginosa	7.96703	2					12.2315		10.0508	9.21412	9.42001	7.97061	12.2315	10.0319	9.60711	10.9912	-1.3841	0.383129		0.701974
PROKKA_22272	No_DB_Hit hypothetical protein [] # Unknown_Taxa	10.0575	3						10.1788	8.7167	8.82218	10.7046	9.20098	12.2557	10.1788	9.72687	11.1116	-1.38468	0.382974		0.365302
PROKKA_79601	UniProtKB:Q4KGQ4 putative periplasmic serine endoprotease DegP-like precursor [Pseudomonas protegens] # Proteobacteria;Gammaproteobacteria;Pseudomonadales;Pseudomonadaceae;Pseudomonas;Pseudomonas protegens	13.7014	3						12.3545	10.8667	8.65604	8.90424	9.31032	10.3622	12.3545	9.84013	11.2264	-1.38629	0.382548		0.349581
PROKKA_82635	UniProtKB:P81284 60 kDa chaperonin [unclassified_Tannerella] # Bacteroidetes;Bacteroidia;Bacteroidales;Porphyromonadaceae;Tannerella;unclassified_Tannerella	11.5596	6		10.6972				12.9804	9.61474	10.6972	10.5188	10.399	9.67121	12.9804	10.3485	11.738	-1.38943	0.381715		0.522996
PROKKA_42040	UniProtKB:P65475 UDP-N-acetylmuramate--L-alanine ligase [Staphylococcus aureus] # Firmicutes;Bacilli;Bacillales;Staphylococcaceae;Staphylococcus;Staphylococcus aureus	22.5664	9	12.2009	12.8968				15.1226	12.2009	12.8968	10.9229	8.98648	10.3873	15.1226	12.2163	13.6104	-1.39411	0.380478		0.806774
PROKKA_14775	UniProtKB:Q9WYC9 Gamma-glutamyl phosphate reductase [Thermotoga maritima] # Thermotogae;Thermotogae;Thermotogales;Thermotogaceae;Thermotoga;Thermotoga maritima	71.2919	24	15.805	17.6923	15.7696	18.9267	17.1588	17.7059	15.805	17.6923	15.7696	18.9267	17.1588	17.7059	16.7247	18.1264	-1.40169	0.378486		0.140594
PROKKA_20030	No_DB_Hit hypothetical protein [] # Unknown_Taxa	16.8675	3	13.0568	13.9243	13.95	16.1908	12.6126	14.5878	13.0568	13.9243	13.95	16.1908	12.6126	14.5878	13.6989	15.1045	-1.40562	0.377457		0.488311
PROKKA_14695	UniProtKB:Q07341 Corrinoid/iron-sulfur protein small subunit [unclassified_Moorella] # Firmicutes;Clostridia;Thermoanaerobacterales;Thermoanaerobacteraceae;Moorella;unclassified_Moorella	70.1587	23	17.073	16.5003	16.5402	18.0625	17.5852	18.5917	17.073	16.5003	16.5402	18.0625	17.5852	18.5917	16.729	18.1381	-1.40912	0.376542	+	0.0162075
PROKKA_14258	No_DB_Hit hypothetical protein [] # Unknown_Taxa	14.2857	3	12.8684	13.2444				15.4733	12.8684	13.2444	8.83045	9.18417	9.61692	15.4733	12.5214	13.931	-1.40967	0.376398		0.932455
PROKKA_18988	UniProtKB:P80908 Ketoisovalerate oxidoreductase subunit VorB [Methanothermobacter marburgensis] # Euryarchaeota;Methanobacteria;Methanobacteriales;Methanobacteriaceae;Methanothermobacter;Methanothermobacter marburgensis	42.8169	11	13.8241	14.9074			13.4883	16.7546	13.8241	14.9074	9.8431	9.45575	13.4883	16.7546	13.9092	15.3206	-1.4114	0.375947		0.892894
PROKKA_29930	UniProtKB:P28601 50S ribosomal protein L4 [unclassified_Geobacillus] # Firmicutes;Bacilli;Bacillales;Bacillaceae;Geobacillus;unclassified_Geobacillus	9.61538	2						11.6243	9.01192	8.4275	9.81169	7.31908	10.4227	11.6243	9.19577	10.6102	-1.41439	0.375168		0.627595
PROKKA_50188	UniProtKB:P28601 50S ribosomal protein L4 [unclassified_Geobacillus] # Firmicutes;Bacilli;Bacillales;Bacillaceae;Geobacillus;unclassified_Geobacillus	10.0478	2	12.6201	12.9931				15.2159	12.6201	12.9931	9.39143	9.39878	10.7275	15.2159	12.2992	13.7181	-1.41891	0.373996		0.959808
PROKKA_43062	UniProtKB:Q98N66 DNA-directed RNA polymerase subunit beta [Mesorhizobium loti] # Proteobacteria;Alphaproteobacteria;Rhizobiales;Phyllobacteriaceae;Mesorhizobium;Mesorhizobium loti	5.7041	4						11.7839	9.46856	9.16079	9.59012	9.88595	9.99348	11.7839	9.41756	10.8381	-1.42053	0.373575		0.141864
PROKKA_14533	UniProtKB:O06745 Bifunctional homocysteine S-methyltransferase/5,10-methylenetetrahydrofolate reductase [Bacillus subtilis] # Firmicutes;Bacilli;Bacillales;Bacillaceae;Bacillus;Bacillus subtilis	42.4051	8	12.8133	13.3693	14.8739	14.0079	14.2387	16.5096	12.8133	13.3693	14.8739	14.0079	14.2387	16.5096	13.9599	15.3932	-1.43333	0.370275		0.288282
PROKKA_115437	UniProtKB:Q2RM91 Formate--tetrahydrofolate ligase [Moorella thermoacetica] # Firmicutes;Clostridia;Thermoanaerobacterales;Thermoanaerobacteraceae;Moorella;Moorella thermoacetica	7.47664	3				10.9504		10.6862	9.53162	6.94039	10.3839	10.9504	11.1897	10.6862	9.51775	10.9567	-1.43893	0.368842		0.129747
PROKKA_26243	UniProtKB:P22744 30S ribosomal protein S7 [unclassified_Geobacillus] # Firmicutes;Bacilli;Bacillales;Bacillaceae;Geobacillus;unclassified_Geobacillus	45.8599	4						11.7569	8.8809	9.6881	8.90396	9.55792	9.28863	11.7569	9.20894	10.6558	-1.44688	0.366815		0.274866
PROKKA_29876	UniProtKB:Q05203 Flagellin [Bacillus halodurans] # Firmicutes;Bacilli;Bacillales;Bacillaceae;Bacillus;Bacillus halodurans	5.9126	3						12.2601	9.15271	9.70471	10.4657	8.7111	11.2404	12.2601	9.87537	11.3338	-1.45846	0.363881		0.439008
PROKKA_120994	UniProtKB:Q2RFX6 ATP synthase subunit delta [Moorella thermoacetica] # Firmicutes;Clostridia;Thermoanaerobacterales;Thermoanaerobacteraceae;Moorella;Moorella thermoacetica	9.78261	2						12.2399	10.5139	8.5105	9.35693	9.87796	10.032	12.2399	9.69266	11.1516	-1.45897	0.363752		0.260305
PROKKA_27174	UniProtKB:P0C0S1 Small-conductance mechanosensitive channel [Escherichia coli] # Proteobacteria;Gammaproteobacteria;Enterobacteriales;Enterobacteriaceae;Escherichia;Escherichia coli	13.1313	2						12.033	7.84416	8.84914	10.138	7.7302	9.21867	12.033	9.24297	10.7024	-1.45946	0.363628		0.641504
PROKKA_57172	UniProtKB:Q9S5Z2 ATP-dependent Clp protease ATP-binding subunit ClpE [Lactococcus lactis] # Firmicutes;Bacilli;Lactobacillales;Streptococcaceae;Lactococcus;Lactococcus lactis	28.5714	4		13.8674				15.3613	9.40844	13.8674	8.52951	10.3289	9.62769	15.3613	12.3803	13.8458	-1.46552	0.362104		0.657375
PROKKA_32167	UniProtKB:Q06879 Pyruvate-flavodoxin oxidoreductase [unclassified_Nostoc] # Cyanobacteria;unclassified_Nostoc;Nostocales;Nostocaceae;Nostoc;unclassified_Nostoc	8.40966	8				10.2103	11.478		9.52634	8.0153	9.52605	10.2103	11.478	9.58831	9.17444	10.6459	-1.4715	0.360606		0.134817
PROKKA_73463	No_DB_Hit hypothetical protein [] # Unknown_Taxa	11.5385	2						12.5264	10.471	9.57464	8.66724	8.07353	9.97961	12.5264	9.75288	11.2245	-1.47165	0.360571		0.677793
PROKKA_129571	UniProtKB:P00363 Fumarate reductase flavoprotein subunit [Escherichia coli] # Proteobacteria;Gammaproteobacteria;Enterobacteriales;Enterobacteriaceae;Escherichia;Escherichia coli	15.2284	2						12.2108	9.29325	9.36892	10.6487	9.35511	11.3698	12.2108	9.91387	11.3883	-1.47445	0.359872		0.274292
PROKKA_118522	UniProtKB:P46899 50S ribosomal protein L18 [Bacillus subtilis] # Firmicutes;Bacilli;Bacillales;Bacillaceae;Bacillus;Bacillus subtilis	16.6667	2						13.0525	10.8657	10.2334	9.34723	9.1553	10.4246	13.0525	10.2765	11.7649	-1.48835	0.35642		0.585168
PROKKA_14388	UniProtKB:O27939 Pyruvate carboxylase subunit A [Methanothermobacter thermautotrophicus] # Euryarchaeota;Methanobacteria;Methanobacteriales;Methanobacteriaceae;Methanothermobacter;Methanothermobacter thermautotrophicus	14.3979	13		12.4895	11.0463		10.8782	14.244	8.95976	12.4895	11.0463	11.2165	10.8782	14.244	11.4449	12.9455	-1.5006	0.353406		0.435968
PROKKA_26224	UniProtKB:P02391 50S ribosomal protein L6 [unclassified_Geobacillus] # Firmicutes;Bacilli;Bacillales;Bacillaceae;Geobacillus;unclassified_Geobacillus	44.385	8						10.6357	9.04344	7.44522	9.92739	9.40018	11.2734	10.6357	9.12555	10.6263	-1.50075	0.353368		0.147882
PROKKA_27150	HAMAP:MF_01159 Initiation-control protein YabA [] # Unknown_Taxa	22.3301	2	12.5816	12.0938				14.9135	12.5816	12.0938	9.68806	9.21875	9.39311	14.9135	11.8824	13.3866	-1.50428	0.352506		0.899298
PROKKA_21323	UniProtKB:P48212 60 kDa chaperonin [Ruminiclostridium thermocellum] # Firmicutes;Clostridia;Clostridiales;Ruminococcaceae;Ruminiclostridium;Ruminiclostridium thermocellum	9.76059	8		10.568				13.4864	10.8581	10.568	10.0993	9.01717	9.54064	13.4864	10.5415	12.0521	-1.51058	0.35097		0.90944
PROKKA_14831	No_DB_Hit hypothetical protein [] # Unknown_Taxa	42.4581	7	15.5965	15.9835	16.8189	18.2463	17.1308	17.6205	15.5965	15.9835	16.8189	18.2463	17.1308	17.6205	16.226	17.7383	-1.51232	0.350546	+	0.033969
PROKKA_14547	HAMAP:MF_01380 Iron-sulfur cluster insertion protein ErpA [] # Unknown_Taxa	47.2222	2	15.2164					16.7588	15.2164	10.3295	8.52919	8.88367	11.0026	16.7588	13.6929	15.2063	-1.51344	0.350276		0.795117
PROKKA_32726	No_DB_Hit hypothetical protein [] # Unknown_Taxa	27.234	8	13.6727	12.1852	13.4069	13.8612	13.3318	15.7913	13.6727	12.1852	13.4069	13.8612	13.3318	15.7913	13.2176	14.7366	-1.51904	0.348919		0.230151
PROKKA_74548	UniProtKB:B9LZ84 ATP synthase subunit beta [Geobacter daltonii] # Proteobacteria;Deltaproteobacteria;Desulfuromonadales;Geobacteraceae;Geobacter;Geobacter daltonii	23.5043	7	12.2658	9.51069	10.7749			14.2819	12.2658	9.51069	10.7749	9.24287	9.48635	14.2819	11.2696	12.7897	-1.52016	0.348648		0.937076
PROKKA_18984	CLUSTERS:PRK09943 DNA-binding transcriptional repressor PuuR [] # Unknown_Taxa	44.2623	7	12.0909	14.2792	11.6758	13.4774	13.5939	15.7538	12.0909	14.2792	11.6758	13.4774	13.5939	15.7538	13.163	14.685	-1.522	0.348203		0.219542
PROKKA_14260	UniProtKB:P76268 Transcriptional regulator KdgR [Escherichia coli] # Proteobacteria;Gammaproteobacteria;Enterobacteriales;Enterobacteriaceae;Escherichia;Escherichia coli	17.4905	5	14.8697	14.5816	11.6275	14.7782	14.4448	16.8136	14.8697	14.5816	11.6275	14.7782	14.4448	16.8136	14.2293	15.7522	-1.5229	0.347985		0.26413
PROKKA_96526	UniProtKB:P71039 HTH-type transcriptional activator mta [Bacillus subtilis] # Firmicutes;Bacilli;Bacillales;Bacillaceae;Bacillus;Bacillus subtilis	22.619	5	10.9863	13.3554	12.0603			15.4693	10.9863	13.3554	12.0603	10.8854	9.9848	15.4693	12.4495	13.9739	-1.5244	0.347623		0.991462
PROKKA_93239	UniProtKB:P07017 Methyl-accepting chemotaxis protein II [Escherichia coli] # Proteobacteria;Gammaproteobacteria;Enterobacteriales;Enterobacteriaceae;Escherichia;Escherichia coli	7.0922	5						12.854	11.3165	8.15263	9.32182	9.65559	10.9471	12.854	10.1778	11.7291	-1.55131	0.341201		0.300833
PROKKA_53287	UniProtKB:P10486 Type I restriction enzyme EcoR124II R protein [unclassified_Escherichia] # Proteobacteria;Gammaproteobacteria;Enterobacteriales;Enterobacteriaceae;Escherichia;unclassified_Escherichia	2.08333	2						10.0555	9.09693	8.2155	9.69658	11.3311	10.3229	10.0555	9.12464	10.6799	-1.55524	0.340273		0.0538896
PROKKA_19970	UniProtKB:O69635 Acetyl-coenzyme A synthetase [] # Unknown_Taxa	17.2093	10	12.2737	13.3966	10.7881	12.1572		15.4918	12.2737	13.3966	10.7881	12.1572	9.68764	15.4918	12.5104	14.0665	-1.55607	0.340076		0.881546
PROKKA_38817	No_DB_Hit hypothetical protein [] # Unknown_Taxa	12.8571	3		10.6885				13.0564	9.61412	10.6885	9.85334	8.9787	9.78073	13.0564	10.1288	11.6886	-1.5598	0.339199		0.689878
PROKKA_14602	UniProtKB:P60120 Putative pyridoxal phosphate-dependent acyltransferase [Staphylococcus aureus] # Firmicutes;Bacilli;Bacillales;Staphylococcaceae;Staphylococcus;Staphylococcus aureus	13.0332	5	12.055	13.1329	11.5636			15.4543	12.055	13.1329	11.5636	9.7882	11.1662	15.4543	12.4045	13.9681	-1.56366	0.338292		0.951563
PROKKA_20664	UniProtKB:P06628 Sporulation initiation phosphotransferase F [Bacillus subtilis] # Firmicutes;Bacilli;Bacillales;Bacillaceae;Bacillus;Bacillus subtilis	20.4724	2		10.8643	13.9214	13.7196		15.2144	8.95001	10.8643	13.9214	13.7196	10.4175	15.2144	12.5406	14.1054	-1.56475	0.338037		0.407771
PROKKA_14853	UniProtKB:Q8PU60 F(420)H(2) dehydrogenase subunit I [Methanosarcina mazei] # Euryarchaeota;Methanomicrobia;Methanosarcinales;Methanosarcinaceae;Methanosarcina;Methanosarcina mazei	52.0661	7	16	16.0887	11.9186	14.6825	13.3228	18.5178	16	16.0887	11.9186	14.6825	13.3228	18.5178	15.5008	17.0669	-1.56608	0.337725		0.706969
PROKKA_69964	UniProtKB:P24141 Oligopeptide-binding protein OppA precursor [Bacillus subtilis] # Firmicutes;Bacilli;Bacillales;Bacillaceae;Bacillus;Bacillus subtilis	9.62838	5						12.0007	10.3231	8.78585	9.33496	10.0131	10.8964	12.0007	9.62462	11.1959	-1.57124	0.336518		0.111012
PROKKA_26581	UniProtKB:P0A991 Fructose-bisphosphate aldolase class 1 [Escherichia coli] # Proteobacteria;Gammaproteobacteria;Enterobacteriales;Enterobacteriaceae;Escherichia;Escherichia coli	13.881	3					12.6703	10.8295	10.7571	8.99221	9.62701	9.39784	12.6703	10.8295	9.98043	11.5528	-1.57235	0.33626		0.337683
PROKKA_99903	UniProtKB:A5U2B7 Riboflavin biosynthesis protein RibBA [Mycobacterium tuberculosis] # Actinobacteria;Actinobacteria;Actinomycetales;Mycobacteriaceae;Mycobacterium;Mycobacterium tuberculosis	9.0301	2		13.0007			13.6636	13.6324	8.39284	13.0007	9.19908	10.6687	13.6636	13.6324	11.5698	13.1518	-1.58197	0.334025		0.229279
PROKKA_128602	UniProtKB:Q46508 NADP-reducing hydrogenase subunit HndC [unclassified_Desulfovibrio] # Proteobacteria;Deltaproteobacteria;Desulfovibrionales;Desulfovibrionaceae;Desulfovibrio;unclassified_Desulfovibrio	22.5806	2						10.368	8.56515	7.44984	9.85545	8.95436	11.372	10.368	8.94639	10.5405	-1.59406	0.331237		0.178729
PROKKA_14306	No_DB_Hit hypothetical protein [] # Unknown_Taxa	39.759	6	16.1724	15.0433	13.8686	16.9647	15.4838	17.5848	16.1724	15.0433	13.8686	16.9647	15.4838	17.5848	15.3184	16.9134	-1.59504	0.331014		0.144568
PROKKA_50681	UniProtKB:O52325 Bifunctional polymyxin resistance protein ArnA [Salmonella enterica] # Proteobacteria;Gammaproteobacteria;Enterobacteriales;Enterobacteriaceae;Salmonella;Salmonella enterica	18.1287	4					12.4794		10.0286	9.51454	8.60406	9.32806	12.4794	7.60448	9.49521	11.0918	-1.59663	0.330648		0.790814
PROKKA_129705	UniProtKB:Q2RFX7 ATP synthase subunit alpha [Moorella thermoacetica] # Firmicutes;Clostridia;Thermoanaerobacterales;Thermoanaerobacteraceae;Moorella;Moorella thermoacetica	89.9225	12	14.3982	15.116	14.6927	16.3236	15.4662	16.9523	14.3982	15.116	14.6927	16.3236	15.4662	16.9523	14.766	16.37	-1.60404	0.328955	+	0.0341909
PROKKA_69594	UniProtKB:Q5SJR1 Triosephosphate isomerase [Thermus thermophilus] # Deinococcus-Thermus;Deinococci;Thermales;Thermaceae;Thermus;Thermus thermophilus	9.12698	2						11.9008	8.67976	9.60907	10.2492	9.84483	11.3344	11.9008	9.64871	11.2538	-1.60506	0.328722		0.118534
PROKKA_83155	UniProtKB:P21852 Periplasmic [NiFe] hydrogenase large subunit precursor [Desulfovibrio vulgaris] # Proteobacteria;Deltaproteobacteria;Desulfovibrionales;Desulfovibrionaceae;Desulfovibrio;Desulfovibrio vulgaris	6.91489	4	9.67506			10.5768		12.3506	9.67506	7.60052	10.6253	10.5768	10.2314	12.3506	9.7544	11.3722	-1.61779	0.325835		0.188962
PROKKA_52642	UniProtKB:P23869 Peptidyl-prolyl cis-trans isomerase B [Escherichia coli] # Proteobacteria;Gammaproteobacteria;Enterobacteriales;Enterobacteriaceae;Escherichia;Escherichia coli	30.4348	5						12.6309	8.59297	9.81594	10.3973	8.98066	10.4013	12.6309	9.77925	11.4165	-1.63726	0.321466		0.419113
PROKKA_89800	No_DB_Hit hypothetical protein [] # Unknown_Taxa	2.43902	2						12.5402	9.88672	9.26764	10.5754	11.4696	9.70883	12.5402	10.0079	11.6482	-1.64031	0.320788		0.216829
PROKKA_20074	Pfam:PF02681.8 Divergent PAP2 family protein [] # Unknown_Taxa	9.80392	2		11.509				13.7875	9.14685	11.509	10.6496	9.47024	10.3205	13.7875	10.7278	12.3923	-1.6645	0.315455		0.637872
PROKKA_19998	UniProtKB:O67045 NifU-like protein [Aquifex aeolicus] # Aquificae;Aquificae;Aquificales;Aquificaceae;Aquifex;Aquifex aeolicus	67.2	5		12.5639	15.6508	14.5265		17.2934	9.06519	12.5639	15.6508	14.5265	10.0997	17.2934	14.2397	15.9148	-1.67503	0.31316		0.613759
PROKKA_27195	UniProtKB:Q06795 hypothetical protein [Bacillus subtilis] # Firmicutes;Bacilli;Bacillales;Bacillaceae;Bacillus;Bacillus subtilis	8.69565	2					12.7879		10.2048	8.79724	10.204	9.75912	12.7879	9.99065	9.86861	11.5437	-1.67505	0.313155		0.3621
PROKKA_14341	UniProtKB:Q9V0U0 Glutamyl-tRNA(Gln) amidotransferase subunit E [Pyrococcus abyssi] # Euryarchaeota;Thermococci;Thermococcales;Thermococcaceae;Pyrococcus;Pyrococcus abyssi	39.7351	10	16.0734	14.9947	14.7151	15.667	15.5044	18.255	16.0734	14.9947	14.7151	15.667	15.5044	18.255	15.3864	17.065	-1.67855	0.312397		0.284092
PROKKA_14783	UniProtKB:Q02987 Carbamoyltransferase HypF [unclassified_Rhodobacter] # Proteobacteria;Alphaproteobacteria;Rhodobacterales;Rhodobacteraceae;Rhodobacter;unclassified_Rhodobacter	5.50239	3						12.0606	9.16638	8.53074	10.22	10.6574	9.98164	12.0606	9.47648	11.167	-1.69049	0.309822		0.112389
PROKKA_38772	UniProtKB:P27142 Adenylate kinase [unclassified_Geobacillus] # Firmicutes;Bacilli;Bacillales;Bacillaceae;Geobacillus;unclassified_Geobacillus	38.756	6	12.9688	14.4857				16.5861	12.9688	14.4857	8.07776	10.3953	10.8408	16.5861	13.3456	15.047	-1.70141	0.307485		0.797034
PROKKA_14596	UniProtKB:Q5SLP1 Ribonuclease [Thermus thermophilus] # Deinococcus-Thermus;Deinococci;Thermales;Thermaceae;Thermus;Thermus thermophilus	23.2014	12	13.3687	13.0922	11.4406	12.0474		16.0286	13.3687	13.0922	11.4406	12.0474	9.68433	16.0286	12.8461	14.5488	-1.7027	0.30721		0.981886
PROKKA_25001	UniProtKB:P22983 Pyruvate, phosphate dikinase [unclassified_Lachnoclostridium] # Firmicutes;Clostridia;Clostridiales;Lachnospiraceae;Lachnoclostridium;unclassified_Lachnoclostridium	18.7629	16	7.62756	11.6413			11.0572	13.3026	7.62756	11.6413	9.54229	10.3167	11.0572	13.3026	10.4297	12.1368	-1.70712	0.306271		0.253209
PROKKA_20675	UniProtKB:P39156 Putative sugar phosphate isomerase YwlF [Bacillus subtilis] # Firmicutes;Bacilli;Bacillales;Bacillaceae;Bacillus;Bacillus subtilis	37.1622	5	14.069					15.8802	14.069	9.31507	10.1121	9.47353	10.1535	15.8802	12.6235	14.3388	-1.71537	0.304524		0.80244
PROKKA_14259	Pfam:PF01381.16 Helix-turn-helix [] # Unknown_Taxa	86.3946	11	16.8869	16.6489	17.2447	18.4703	16.9315	19.5333	16.8869	16.6489	17.2447	18.4703	16.9315	19.5333	16.9478	18.665	-1.71717	0.304144		0.148417
PROKKA_19001	UniProtKB:O07610 Long-chain-fatty-acid--CoA ligase [Bacillus subtilis] # Firmicutes;Bacilli;Bacillales;Bacillaceae;Bacillus;Bacillus subtilis	13.7441	8						13.8096	10.182	9.78179	11.4642	7.9321	10.462	13.8096	10.6639	12.382	-1.71807	0.303956		0.891289
PROKKA_14354	UniProtKB:O67367 Endoribonuclease YbeY [Aquifex aeolicus] # Aquificae;Aquificae;Aquificales;Aquificaceae;Aquifex;Aquifex aeolicus	41.358	6	10.8244	13.9181	12.7611			16.2412	10.8244	13.9181	12.7611	8.67726	10.9265	16.2412	12.9798	14.6995	-1.71962	0.303629		0.830315
PROKKA_08163	UniProtKB:P73456 Cell division protein FtsZ [Synechocystis sp. PCC 6803] # Cyanobacteria;unclassified_Synechocystis sp. PCC 6803;Chroococcales;unclassified_Synechocystis sp. PCC 6803;Synechocystis;Synechocystis sp. PCC 6803	14.9321	5					12.1382		9.5478	9.91821	8.96923	11.131	12.1382	9.21991	9.52958	11.2579	-1.72835	0.301797		0.207338
PROKKA_21496	UniProtKB:P70994 2-hydroxymuconate tautomerase [Bacillus subtilis] # Firmicutes;Bacilli;Bacillales;Bacillaceae;Bacillus;Bacillus subtilis	80.6452	8	17.805	18.8902	15.6659	18.2675	18.1054	20.9028	17.805	18.8902	15.6659	18.2675	18.1054	20.9028	17.9636	19.7017	-1.73803	0.299779		0.279638
PROKKA_26212	UniProtKB:P0AG44 50S ribosomal protein L17 [Escherichia coli] # Proteobacteria;Gammaproteobacteria;Enterobacteriales;Enterobacteriaceae;Escherichia;Escherichia coli	30.303	5						12.7324	10.0761	9.86602	9.03783	8.95772	10.2322	12.7324	9.72466	11.4692	-1.7445	0.298438		0.44291
PROKKA_14581	UniProtKB:O59196 Tetrahedral aminopeptidase [Pyrococcus horikoshii] # Euryarchaeota;Thermococci;Thermococcales;Thermococcaceae;Pyrococcus;Pyrococcus horikoshii	29.7619	8	12.8167	12.7581			13.0845	15.4216	12.8167	12.7581	10.6381	8.85567	13.0845	15.4216	12.3568	14.1098	-1.75303	0.296679		0.860956
PROKKA_14569	UniProtKB:Q5P5G2 Acetophenone carboxylase alpha subunit [Aromatoleum aromaticum] # Proteobacteria;Betaproteobacteria;Rhodocyclales;Rhodocyclaceae;Aromatoleum;Aromatoleum aromaticum	12.8342	5	10.3986					13.0104	10.3986	8.2397	10.5899	10.5981	10.0186	13.0104	10.0559	11.8189	-1.76301	0.294632		0.284037
PROKKA_14477	UniProtKB:O07021 Lactate utilization protein B [Bacillus subtilis] # Firmicutes;Bacilli;Bacillales;Bacillaceae;Bacillus;Bacillus subtilis	31.75	11	12.425	15.0301	14.1171	15.1841	12.1476	17.206	12.425	15.0301	14.1171	15.1841	12.1476	17.206	14.2068	15.9729	-1.76615	0.293993		0.582778
PROKKA_26229	UniProtKB:P0A473 50S ribosomal protein L14 [Streptococcus pneumoniae] # Firmicutes;Bacilli;Lactobacillales;Streptococcaceae;Streptococcus;Streptococcus pneumoniae	35.7724	3					13.1684		8.62123	11.0396	9.17455	9.56148	13.1684	8.97753	10.0022	11.7685	-1.76629	0.293965		0.558247
PROKKA_39907	No_DB_Hit hypothetical protein [] # Unknown_Taxa	5.9322	2						11.8329	8.48307	10.0271	8.80907	9.32333	11.0074	11.8329	9.26816	11.0469	-1.77877	0.291431		0.138799
PROKKA_17927	Pfam:PF01371.13 Trp repressor protein [] # Unknown_Taxa	25.2427	2						11.9553	9.83472	9.47171	9.17863	10.4521	11.1406	11.9553	9.52007	11.3124	-1.79235	0.288702	+	0.023592
PROKKA_26315	UniProtKB:Q59196 Phosphoserine aminotransferase [unclassified_Bacillus] # Firmicutes;Bacilli;Bacillales;Bacillaceae;Bacillus;unclassified_Bacillus	21.6802	6					11.5216	10.7592	9.23827	9.23294	9.10765	10.487	11.5216	10.7592	9.1942	10.9916	-1.7974	0.287693	+	0.00521337
PROKKA_99902	UniProtKB:Q81MB5 6,7-dimethyl-8-ribityllumazine synthase [unclassified_Bacillus cereus group] # Firmicutes;Bacilli;Bacillales;Bacillaceae;Bacillus;unclassified_Bacillus cereus group	12.1019	2						11.7641	8.45784	8.81116	9.1924	8.94844	9.74688	11.7641	8.85158	10.6533	-1.80168	0.286841		0.19793
PROKKA_42023	UniProtKB:P37757 putative isomerase YddE [Escherichia coli] # Proteobacteria;Gammaproteobacteria;Enterobacteriales;Enterobacteriaceae;Escherichia;Escherichia coli	23.5294	5	12.5041			12.9937		14.1615	12.5041	9.22846	10.6257	12.9937	10.4969	14.1615	11.3788	13.1844	-1.80553	0.286075		0.287143
PROKKA_45377	CLUSTERS:PRK06854 adenylylsulfate reductase subunit alpha [] # Unknown_Taxa	16.6417	10	10.381	11.4205	11.1719	11.7146	10.0583	14.1468	10.381	11.4205	11.1719	11.7146	10.0583	14.1468	11.0548	12.8769	-1.82214	0.282801		0.468635
PROKKA_39657	Pfam:PF05036.7 Sporulation related domain protein [] # Unknown_Taxa	4.8913	2		10.8831				12.9537	9.5784	10.8831	8.72189	9.92685	10.9606	12.9537	10.0016	11.827	-1.82544	0.282155		0.226756
PROKKA_19973	UniProtKB:Q1EMV2 Fluoroacetyl-CoA thioesterase [unclassified_Streptomyces] # Actinobacteria;Actinobacteria;Actinomycetales;Streptomycetaceae;Streptomyces;unclassified_Streptomyces	28.3465	3	12.4683	13.5517				15.9797	12.4683	13.5517	10.0115	8.96669	10.4478	15.9797	12.6063	14.4365	-1.83016	0.281233		0.933088
PROKKA_39911	UniProtKB:Q8YEE8 hypothetical protein [Brucella melitensis] # Proteobacteria;Alphaproteobacteria;Rhizobiales;Brucellaceae;Brucella;Brucella melitensis	14.7849	3						12.9543	10.2404	9.89446	9.48792	10.5952	9.5905	12.9543	9.90663	11.739	-1.83237	0.280802		0.314594
PROKKA_32727	No_DB_Hit hypothetical protein [] # Unknown_Taxa	32.1608	4		12.2263				14.3049	8.0651	12.2263	9.87703	9.01022	9.41949	14.3049	10.9657	12.8031	-1.83733	0.279839		0.702518
PROKKA_34282	UniProtKB:Q46507 NADP-reducing hydrogenase subunit HndC [unclassified_Desulfovibrio] # Proteobacteria;Deltaproteobacteria;Desulfovibrionales;Desulfovibrionaceae;Desulfovibrio;unclassified_Desulfovibrio	6.02007	3						11.7897	9.51146	7.70653	10.0279	9.62578	11.4483	11.7897	9.36831	11.2137	-1.84536	0.278285		0.126542
PROKKA_39025	UniProtKB:P03000 Translation initiation factor IF-3 [unclassified_Geobacillus] # Firmicutes;Bacilli;Bacillales;Bacillaceae;Geobacillus;unclassified_Geobacillus	55.7143	8	15.2872	15.1754				18.0797	15.2872	15.1754	8.95152	8.14351	10.6125	18.0797	14.6567	16.5043	-1.84766	0.277842		0.825289
PROKKA_08190	UniProtKB:Q9RY65 50S ribosomal protein L27 [Deinococcus radiodurans] # Deinococcus-Thermus;Deinococci;Deinococcales;Deinococcaceae;Deinococcus;Deinococcus radiodurans	27.551	2						12.1466	9.5841	7.8536	9.51482	9.01569	10.2343	12.1466	9.17192	11.0261	-1.8542	0.276585		0.239346
PROKKA_19042	UniProtKB:O66105 putative peptidyl-prolyl cis-trans isomerase [Treponema pallidum] # Spirochaetes;Spirochaetia;Spirochaetales;Spirochaetaceae;Treponema;Treponema pallidum	22.7488	3		12.3842				14.4597	9.51403	12.3842	8.9124	8.97561	9.45732	14.4597	11.0943	12.95	-1.85572	0.276294		0.752504
PROKKA_84487	UniProtKB:P76558 NADP-dependent malic enzyme [Escherichia coli] # Proteobacteria;Gammaproteobacteria;Enterobacteriales;Enterobacteriaceae;Escherichia;Escherichia coli	4.95495	2						12.7896	7.35218	8.98778	11.5296	10.7305	12.1225	12.7896	10.2398	12.1075	-1.86771	0.274008		0.129114
PROKKA_79217	UniProtKB:A9ILH7 Chaperone protein DnaK [Bartonella tribocorum] # Proteobacteria;Alphaproteobacteria;Rhizobiales;Bartonellaceae;Bartonella;Bartonella tribocorum	4.22211	2						11.1074	9.81502	8.72208	9.60431	9.42824	12.2297	11.1074	9.45219	11.3253	-1.87314	0.272978		0.154808
PROKKA_109872	UniProtKB:P45574 Sulfite reductase, dissimilatory-type subunit alpha [Desulfovibrio vulgaris] # Proteobacteria;Deltaproteobacteria;Desulfovibrionales;Desulfovibrionaceae;Desulfovibrio;Desulfovibrio vulgaris	36.5297	12	11.1844	12.4084		12.0737		14.7541	11.1844	12.4084	10.1388	12.0737	9.3507	14.7541	11.5332	13.4075	-1.87431	0.272757		0.654976
PROKKA_75955	UniProtKB:P75830 Macrolide export protein MacA [Escherichia coli] # Proteobacteria;Gammaproteobacteria;Enterobacteriales;Enterobacteriaceae;Escherichia;Escherichia coli	17.4051	4						12.7959	8.95617	10.2752	9.97869	10.049	10.9127	12.7959	9.83756	11.7169	-1.87932	0.271811		0.168897
PROKKA_87983	UniProtKB:P0AFL6 Exopolyphosphatase [Escherichia coli] # Proteobacteria;Gammaproteobacteria;Enterobacteriales;Enterobacteriaceae;Escherichia;Escherichia coli	2.30769	2		9.36577			12.5346		8.62793	9.36577	9.97667	9.42145	12.5346	9.96584	9.42552	11.3104	-1.8849	0.270762		0.272528
PROKKA_16102	UniProtKB:P80908 Ketoisovalerate oxidoreductase subunit VorB [Methanothermobacter marburgensis] # Euryarchaeota;Methanobacteria;Methanobacteriales;Methanobacteriaceae;Methanothermobacter;Methanothermobacter marburgensis	7.84314	2						13.3409	10.0936	10.8683	9.96329	8.92484	11.9	13.3409	10.3664	12.2569	-1.89051	0.269711		0.462431
PROKKA_39041	UniProtKB:Q01770 Hydroxylamine reductase [Desulfovibrio desulfuricans] # Proteobacteria;Deltaproteobacteria;Desulfovibrionales;Desulfovibrionaceae;Desulfovibrio;Desulfovibrio desulfuricans	14.1818	4						11.6476	8.70375	7.90548	9.55097	8.97193	10.5666	11.6476	8.87328	10.7668	-1.89353	0.269147		0.139713
PROKKA_14538	UniProtKB:Q8U2E5 Sulfhydrogenase 1 subunit beta [Pyrococcus furiosus] # Euryarchaeota;Thermococci;Thermococcales;Thermococcaceae;Pyrococcus;Pyrococcus furiosus	7.03364	2						12.4261	9.36611	9.53686	8.77915	8.99174	9.73143	12.4261	9.26213	11.1596	-1.89743	0.268421		0.340277
PROKKA_14774	UniProtKB:P39820 Glutamate 5-kinase 1 [Bacillus subtilis] # Firmicutes;Bacilli;Bacillales;Bacillaceae;Bacillus;Bacillus subtilis	14.4	5	10.763	12.3416		11.1202		14.8814	10.763	12.3416	10.964	11.1202	10.1704	14.8814	11.5388	13.4495	-1.91074	0.265956		0.66889
PROKKA_104690	Pfam:PF12771.1 Starch-binding associating with outer membrane [] # Unknown_Taxa	11.3684	4	12.2975	12.0051	11.8892	11.7302		15.4513	12.2975	12.0051	11.8892	11.7302	9.75836	15.4513	12.0743	13.9975	-1.92314	0.263679		0.888765
PROKKA_14694	Pfam:PF01656.17 CobQ/CobB/MinD/ParA nucleotide binding domain protein [] # Unknown_Taxa	20.7031	5	13.4561	11.7418	13.6006		15.789	15.4486	13.4561	11.7418	13.6006	10.53	15.789	15.4486	13.1402	15.0648	-1.92452	0.263427		0.611883
PROKKA_03115	UniProtKB:P05825 Ferrienterobactin receptor precursor [Escherichia coli] # Proteobacteria;Gammaproteobacteria;Enterobacteriales;Enterobacteriaceae;Escherichia;Escherichia coli	9.12477	8				11.1442		13.1429	8.62877	8.33261	11.3871	11.1442	10.6353	13.1429	10.1449	12.07	-1.92511	0.26332		0.151325
PROKKA_18042	UniProtKB:Q9WY63 Flagellar motor switch protein FliG [Thermotoga maritima] # Thermotogae;Thermotogae;Thermotogales;Thermotogaceae;Thermotoga;Thermotoga maritima	8.65672	3						12.7699	10.2256	9.09082	9.78976	10.6293	10.4812	12.7699	9.77464	11.7024	-1.92777	0.262835		0.120889
PROKKA_90211	UniProtKB:Q6N4V6 30S ribosomal protein S11 [Rhodopseudomonas palustris] # Proteobacteria;Alphaproteobacteria;Rhizobiales;Bradyrhizobiaceae;Rhodopseudomonas;Rhodopseudomonas palustris	31.7829	3						12.4932	10.4448	8.18072	9.71363	11.137	10.6307	12.4932	9.7163	11.6443	-1.92798	0.262796		0.0854408
PROKKA_14699	UniProtKB:Q66DP5 CDP-6-deoxy-L-threo-D-glycero-4-hexulose-3-dehydrase reductase [Yersinia pseudotuberculosis] # Proteobacteria;Gammaproteobacteria;Enterobacteriales;Enterobacteriaceae;Yersinia;Yersinia pseudotuberculosis	9.06298	5		9.4714		10.8697	10.9526	12.6898	10.3737	9.4714	9.4734	10.8697	10.9526	12.6898	9.83893	11.7676	-1.92871	0.262665		0.059858
PROKKA_30443	UniProtKB:P43895 Elongation factor Ts [Thermus thermophilus] # Deinococcus-Thermus;Deinococci;Thermales;Thermaceae;Thermus;Thermus thermophilus	39.3035	7						11.666	8.94133	8.90507	9.56832	10.3255	11.0089	11.666	9.17175	11.1018	-1.93009	0.262414	+	0.0136469
PROKKA_24808	No_DB_Hit hypothetical protein [] # Unknown_Taxa	44.3137	9					13.372	10.5976	9.94013	7.60913	11.0909	9.64276	13.372	10.5976	10.1288	12.0758	-1.94699	0.259357		0.335841
PROKKA_64571	UniProtKB:P29107 Ketol-acid reductoisomerase [Synechocystis sp. PCC 6803] # Cyanobacteria;unclassified_Synechocystis sp. PCC 6803;Chroococcales;unclassified_Synechocystis sp. PCC 6803;Synechocystis;Synechocystis sp. PCC 6803	24.8485	5		13.2955	11.8839	12.8047	12.952	15.3618	9.83031	13.2955	11.8839	12.8047	12.952	15.3618	12.2629	14.2184	-1.95557	0.257819		0.193294
PROKKA_32169	HAMAP:MF_01908 Cyclic 2,3-diphosphoglycerate synthetase [] # Unknown_Taxa	33.4076	10					12.3515		8.71548	9.403	9.01779	8.79285	12.3515	9.23524	9.07299	11.0298	-1.95681	0.257597		0.395649
PROKKA_35709	Pfam:PF03938.8 Outer membrane protein (OmpH-like) [] # Unknown_Taxa	17.8683	6						12.5287	8.11162	9.97257	9.38028	9.28488	10.0212	12.5287	9.34261	11.3015	-1.95887	0.257229		0.264993
PROKKA_18936	UniProtKB:P45693 Stage V sporulation protein S [Bacillus subtilis] # Firmicutes;Bacilli;Bacillales;Bacillaceae;Bacillus;Bacillus subtilis	47.1264	4	17.49	17.8179	16.8509	18.5457	17.5309	20.5457	17.49	17.8179	16.8509	18.5457	17.5309	20.5457	17.4397	19.4188	-1.97908	0.253651		0.184908
PROKKA_26539	UniProtKB:P53533 Chaperone protein ClpB 1 [Synechococcus elongatus] # Cyanobacteria;unclassified_Synechococcus elongatus;Chroococcales;unclassified_Synechococcus elongatus;Synechococcus;Synechococcus elongatus	4.86111	5	11.8184	11.7552		10.7882		14.8491	11.8184	11.7552	10.3721	10.7882	10.8243	14.8491	11.4501	13.4294	-1.97927	0.253619		0.588521
PROKKA_31486	UniProtKB:Q57997 Universal stress protein [Methanocaldococcus jannaschii] # Euryarchaeota;Methanococci;Methanococcales;Methanocaldococcaceae;Methanocaldococcus;Methanocaldococcus jannaschii	22.1477	2						12.6826	9.31614	9.13841	10.1041	9.11806	10.9376	12.6826	9.58347	11.5653	-1.98182	0.25317		0.263198
PROKKA_13163	UniProtKB:P66083 50S ribosomal protein L19 [Staphylococcus aureus] # Firmicutes;Bacilli;Bacillales;Staphylococcaceae;Staphylococcus;Staphylococcus aureus	24.1379	3						13.3988	10.3466	9.65105	9.62647	8.82539	7.93347	13.3988	9.91513	11.9042	-1.98907	0.251901		0.922144
PROKKA_21512	UniProtKB:Q9I4V0 Nitronate monooxygenase [Pseudomonas aeruginosa] # Proteobacteria;Gammaproteobacteria;Pseudomonadales;Pseudomonadaceae;Pseudomonas;Pseudomonas aeruginosa	12.5	3						13.404	8.13379	11.0261	9.95434	10.557	9.99087	13.404	10.1286	12.121	-1.99247	0.251309		0.298906
PROKKA_26258	UniProtKB:B8H164 10 kDa chaperonin [Caulobacter vibrioides] # Proteobacteria;Alphaproteobacteria;Caulobacterales;Caulobacteraceae;Caulobacter;Caulobacter vibrioides	24.7525	2						12.9233	9.88066	8.99991	10.128	10.7807	9.50553	12.9233	9.74465	11.7389	-1.99427	0.250995		0.254825
PROKKA_91108	UniProtKB:Q8U0Z8 putative membrane-bound hydrogenase subunit mbhJ [Pyrococcus furiosus] # Euryarchaeota;Thermococci;Thermococcales;Thermococcaceae;Pyrococcus;Pyrococcus furiosus	32.4324	4						13.7537	8.69528	11.4125	9.36282	9.66852	9.40182	13.7537	10.3064	12.3166	-2.01019	0.24824		0.530144
PROKKA_21437	UniProtKB:P99139 Molybdopterin molybdenumtransferase [Staphylococcus aureus] # Firmicutes;Bacilli;Bacillales;Staphylococcaceae;Staphylococcus;Staphylococcus aureus	21.6749	7	9.80771	11.7613		11.0419		14.2288	9.80771	11.7613	10.1679	11.0419	9.89649	14.2288	10.845	12.8573	-2.01231	0.247875		0.468251
PROKKA_34490	No_DB_Hit hypothetical protein [] # Unknown_Taxa	22.6054	4						12.8672	9.38329	8.22425	10.4579	9.40461	10.5118	12.8672	9.62776	11.6453	-2.01751	0.246984		0.262725
PROKKA_68129	UniProtKB:A0R043 GDP-mannose-dependent alpha-(1-6)-phosphatidylinositol monomannoside mannosyltransferase [Mycobacterium smegmatis] # Actinobacteria;Actinobacteria;Actinomycetales;Mycobacteriaceae;Mycobacterium;Mycobacterium smegmatis	3.94432	2		12.4177				14.6015	8.06481	12.4177	9.94795	10.2205	10.4703	14.6015	11.1308	13.1607	-2.0299	0.244872		0.441539
PROKKA_60551	UniProtKB:P0A4L2 Thioredoxin-1 [unclassified_Nostoc] # Cyanobacteria;unclassified_Nostoc;Nostocales;Nostocaceae;Nostoc;unclassified_Nostoc	47.6636	5	14.2568	14.4747	13.9689	15.6739	15.834	16.9738	14.2568	14.4747	13.9689	15.6739	15.834	16.9738	14.2482	16.2841	-2.03594	0.243849	+	0.0113897
PROKKA_93047	UniProtKB:P52231 Thioredoxin [Synechocystis sp. PCC 6803] # Cyanobacteria;unclassified_Synechocystis sp. PCC 6803;Chroococcales;unclassified_Synechocystis sp. PCC 6803;Synechocystis;Synechocystis sp. PCC 6803	47.6636	5	14.2568	14.4747	13.9689	15.6739	15.834	16.9738	14.2568	14.4747	13.9689	15.6739	15.834	16.9738	14.2482	16.2841	-2.03594	0.243849	+	0.0113897
PROKKA_95464	UniProtKB:P0A4L2 Thioredoxin-1 [unclassified_Nostoc] # Cyanobacteria;unclassified_Nostoc;Nostocales;Nostocaceae;Nostoc;unclassified_Nostoc	47.6636	5	14.2568	14.4747	13.9689	15.6739	15.834	16.9738	14.2568	14.4747	13.9689	15.6739	15.834	16.9738	14.2482	16.2841	-2.03594	0.243849	+	0.0113897
PROKKA_74803	UniProtKB:Q46505 NADP-reducing hydrogenase subunit HndA [unclassified_Desulfovibrio] # Proteobacteria;Deltaproteobacteria;Desulfovibrionales;Desulfovibrionaceae;Desulfovibrio;unclassified_Desulfovibrio	56.875	11	15.7373	12.828	14.5037	13.2129	16.0344	18.0561	15.7373	12.828	14.5037	13.2129	16.0344	18.0561	14.7924	16.8285	-2.03616	0.243813		0.437457
PROKKA_14321	UniProtKB:P21477 30S ribosomal protein S20 [Bacillus subtilis] # Firmicutes;Bacilli;Bacillales;Bacillaceae;Bacillus;Bacillus subtilis	34.7826	4	15.4746	14.4881		13.286		18.0605	15.4746	14.4881	9.50382	13.286	10.1079	18.0605	14.4943	16.5329	-2.0386	0.243401		0.833779
PROKKA_74804	UniProtKB:P75430 putative 5-formyltetrahydrofolate cyclo-ligase [Mycoplasma pneumoniae] # Tenericutes;Mollicutes;Mycoplasmatales;Mycoplasmataceae;Mycoplasma;Mycoplasma pneumoniae	41.3613	9	12.9151	12.4782		14.3936	12.1097	15.0878	12.9151	12.4782	10.401	14.3936	12.1097	15.0878	12.2666	14.306	-2.03947	0.243252		0.179106
PROKKA_20021	UniProtKB:P14788 Sulfate/thiosulfate import ATP-binding protein CysA [Synechococcus elongatus] # Cyanobacteria;unclassified_Synechococcus elongatus;Chroococcales;unclassified_Synechococcus elongatus;Synechococcus;Synechococcus elongatus	32.1267	6	12.6443	13.5489	12.2292	14.2426		16.2159	12.6443	13.5489	12.2292	14.2426	9.96884	16.2159	12.9161	14.9733	-2.05718	0.240285		0.740754
PROKKA_39954	UniProtKB:Q9WY96 50S ribosomal protein L28 [Thermotoga maritima] # Thermotogae;Thermotogae;Thermotogales;Thermotogaceae;Thermotoga;Thermotoga maritima	53.125	3	16.7792	15.8753				19.4698	16.7792	15.8753	10.1126	7.81522	9.46082	19.4698	15.8212	17.8867	-2.06551	0.238902		0.657514
PROKKA_25630	UniProtKB:P54602 Endonuclease YhcR precursor [Bacillus subtilis] # Firmicutes;Bacilli;Bacillales;Bacillaceae;Bacillus;Bacillus subtilis	39.2727	17					11.8459	11.7991	10.3565	8.07847	8.76533	10.3335	11.8459	11.7991	9.39267	11.4742	-2.08153	0.236264		0.0542493
PROKKA_06039	UniProtKB:P33232 L-lactate dehydrogenase [cytochrome] [Escherichia coli] # Proteobacteria;Gammaproteobacteria;Enterobacteriales;Enterobacteriaceae;Escherichia;Escherichia coli	6.80473	2	13.4187	13.5137		12.264	13.2456	16.4205	13.4187	13.5137	10.5624	12.264	13.2456	16.4205	12.9753	15.0581	-2.08283	0.236052		0.403634
PROKKA_24924	UniProtKB:P35471 60 kDa chaperonin 5 [Sinorhizobium meliloti] # Proteobacteria;Alphaproteobacteria;Rhizobiales;Rhizobiaceae;Sinorhizobium;Sinorhizobium meliloti	8.11808	4		11.3986				13.8108	8.79413	11.3986	9.36111	9.00602	10.2841	13.8108	10.3073	12.3926	-2.08531	0.235645		0.51083
PROKKA_66599	UniProtKB:P95544 NAD(P)-specific glutamate dehydrogenase [unclassified_Prevotella] # Bacteroidetes;Bacteroidia;Bacteroidales;Prevotellaceae;Prevotella;unclassified_Prevotella	4.66667	2						12.9502	8.69802	10.2997	9.56035	9.77504	10.6222	12.9502	9.66222	11.7547	-2.09244	0.234484		0.205145
PROKKA_10364	UniProtKB:P94316 NAD-specific glutamate dehydrogenase [Bacteroides fragilis] # Bacteroidetes;Bacteroidia;Bacteroidales;Bacteroidaceae;Bacteroides;Bacteroides fragilis	6.01336	2						12.8324	9.39977	9.66931	9.34805	9.41672	10.2833	12.8324	9.47939	11.5861	-2.1067	0.232178		0.253722
PROKKA_08045	UniProtKB:Q6T1X6 GDP-6-deoxy-D-mannose reductase [unclassified_Aneurinibacillus] # Firmicutes;Bacilli;Bacillales;Paenibacillaceae;Aneurinibacillus;unclassified_Aneurinibacillus	11.4286	3					12.4823	9.54703	8.52336	8.37435	10.1542	10.5255	12.4823	9.54703	9.25998	11.3707	-2.11071	0.231532		0.150791
PROKKA_39035	UniProtKB:Q9A6Q5 Phosphomethylpyrimidine synthase [Caulobacter vibrioides] # Proteobacteria;Alphaproteobacteria;Caulobacterales;Caulobacteraceae;Caulobacter;Caulobacter vibrioides	41.087	21	16.99	17.4347	15.9496	17.0458	17.0316	20.3554	16.99	17.4347	15.9496	17.0458	17.0316	20.3554	16.9146	19.0343	-2.11975	0.230086		0.319066
PROKKA_100978	UniProtKB:Q6N4V6 30S ribosomal protein S11 [Rhodopseudomonas palustris] # Proteobacteria;Alphaproteobacteria;Rhizobiales;Bradyrhizobiaceae;Rhodopseudomonas;Rhodopseudomonas palustris	31.7829	3						12.4932	8.54721	9.26529	10.0305	10.247	10.8706	12.4932	9.40608	11.527	-2.12089	0.229904		0.0728235
PROKKA_32732	UniProtKB:P33232 L-lactate dehydrogenase [cytochrome] [Escherichia coli] # Proteobacteria;Gammaproteobacteria;Enterobacteriales;Enterobacteriaceae;Escherichia;Escherichia coli	34.7059	11	13.4102	14.3848		13.271	13.2371	16.9497	13.4102	14.3848	10.0669	13.271	13.2371	16.9497	13.4405	15.5718	-2.13136	0.228242		0.35776
PROKKA_39012	Pfam:PF07883.5 Cupin domain protein [] # Unknown_Taxa	41.5254	5	17.3563	18.2372		17.9951	17.2477	20.6806	17.3563	18.2372	9.24719	17.9951	17.2477	20.6806	17.2798	19.4153	-2.13547	0.227594		0.291807
PROKKA_22528	UniProtKB:Q56304 Glutamate dehydrogenase [Thermococcus litoralis] # Euryarchaeota;Thermococci;Thermococcales;Thermococcaceae;Thermococcus;Thermococcus litoralis	18.6047	9						12.5002	8.13934	9.34033	10.2945	11.2425	10.4639	12.5002	9.50916	11.6482	-2.139	0.227038		0.0673869
PROKKA_24751	No_DB_Hit hypothetical protein [] # Unknown_Taxa	6.61157	2						12.4191	9.42072	8.29502	9.57318	8.46895	10.9997	12.4191	9.19738	11.3588	-2.16139	0.223541		0.278497
PROKKA_74801	UniProtKB:Q99RW4 Putative formate dehydrogenase [Staphylococcus aureus] # Firmicutes;Bacilli;Bacillales;Staphylococcaceae;Staphylococcus;Staphylococcus aureus	68.272	22	15.5648	16.6298	14.4768	17.1409	16.6634	19.0161	15.5648	16.6298	14.4768	17.1409	16.6634	19.0161	15.8128	17.9854	-2.17259	0.221812		0.0970667
PROKKA_23022	UniProtKB:Q7A7X9 putative response regulatory protein [Staphylococcus aureus] # Firmicutes;Bacilli;Bacillales;Staphylococcaceae;Staphylococcus;Staphylococcus aureus	8.40953	2						13.1798	9.18964	8.46013	10.5698	9.73111	9.88984	13.1798	9.67715	11.8504	-2.17328	0.221706		0.29978
PROKKA_48219	UniProtKB:P15746 Type II secretion system protein G precursor [unclassified_Klebsiella] # Proteobacteria;Gammaproteobacteria;Enterobacteriales;Enterobacteriaceae;Klebsiella;unclassified_Klebsiella	22.4242	2						13.717	9.021	10.972	9.76974	9.77206	10.0929	13.717	10.1468	12.3287	-2.18187	0.22039		0.410529
PROKKA_21933	Pfam:PF07719.11 Tetratricopeptide repeat [] # Unknown_Taxa	13.2997	5				12.1934	11.6331	12.4722	8.78958	10.8175	9.48749	12.1934	11.6331	12.4722	9.94885	12.1402	-2.19133	0.218949	+	0.0203157
PROKKA_43538	UniProtKB:Q9X024 Bifunctional NAD(P)H-hydrate repair enzyme Nnr [Thermotoga maritima] # Thermotogae;Thermotogae;Thermotogales;Thermotogaceae;Thermotoga;Thermotoga maritima	19.0476	8	10.4358	9.30632	11.8216	11.7389		14.3449	10.4358	9.30632	11.8216	11.7389	10.5854	14.3449	10.876	13.0681	-2.1921	0.218832		0.269489
PROKKA_22941	UniProtKB:O34847 Acetyl-coenzyme A carboxylase carboxyl transferase subunit alpha [Bacillus subtilis] # Firmicutes;Bacilli;Bacillales;Bacillaceae;Bacillus;Bacillus subtilis	15.5556	3		11.2732				14.0874	8.71466	11.2732	10.2342	8.69586	9.90576	14.0874	10.4163	12.612	-2.19574	0.218282		0.670528
PROKKA_14618	No_DB_Hit hypothetical protein [] # Unknown_Taxa	14.1089	4						13.6219	8.76574	10.2594	10.5931	10.3347	9.75108	13.6219	10.0614	12.2644	-2.20298	0.217189		0.363131
PROKKA_74805	CLUSTERS:PRK04435 hypothetical protein [] # Unknown_Taxa	22.973	5	15.6888	16.8125	17.4133	18.2874	17.8073	19.9803	15.6888	16.8125	17.4133	18.2874	17.8073	19.9803	16.8007	19.0099	-2.20921	0.216253		0.0687644
PROKKA_34526	UniProtKB:P13551 Elongation factor G [unclassified_Thermus] # Deinococcus-Thermus;Deinococci;Thermales;Thermaceae;Thermus;unclassified_Thermus	6.94645	3					13.1264	10.5166	10.0482	7.48358	10.4062	10.6767	13.1264	10.5166	9.75642	11.971	-2.21463	0.215442		0.163783
PROKKA_64657	CLUSTERS:PRK11820 hypothetical protein [] # Unknown_Taxa	6.08108	2						13.513	10.5285	9.72019	10.133	11.5902	10.2679	13.513	10.1647	12.3814	-2.21673	0.215129		0.161771
PROKKA_42026	UniProtKB:Q57695 4-hydroxy-tetrahydrodipicolinate synthase [Methanocaldococcus jannaschii] # Euryarchaeota;Methanococci;Methanococcales;Methanocaldococcaceae;Methanocaldococcus;Methanocaldococcus jannaschii	13.8514	4	12.5369	9.96013	11.5177	11.5568	11.9061	15.2606	12.5369	9.96013	11.5177	11.5568	11.9061	15.2606	11.684	13.9077	-2.2237	0.214091		0.324494
PROKKA_26216	UniProtKB:P20282 30S ribosomal protein S13 [Bacillus subtilis] # Firmicutes;Bacilli;Bacillales;Bacillaceae;Bacillus;Bacillus subtilis	45.1613	7	14.1638					16.4739	14.1638	8.9865	9.67454	10.3067	9.26301	16.4739	12.6794	14.9184	-2.23909	0.21182		0.718657
PROKKA_22537	UniProtKB:Q51742 Ornithine carbamoyltransferase [Pyrococcus furiosus] # Euryarchaeota;Thermococci;Thermococcales;Thermococcaceae;Pyrococcus;Pyrococcus furiosus	10.1737	3						12.0568	8.87684	7.97012	9.10901	8.7235	10.394	12.0568	8.7291	10.9727	-2.24358	0.211162		0.164308
PROKKA_23241	UniProtKB:P23905 D-galactose-binding periplasmic protein precursor [Salmonella enterica] # Proteobacteria;Gammaproteobacteria;Enterobacteriales;Enterobacteriaceae;Salmonella;Salmonella enterica	10.5422	3						12.9989	9.83642	9.47108	8.1337	8.46273	9.02744	12.9989	9.31046	11.5604	-2.24993	0.210234		0.540024
PROKKA_71498	UniProtKB:Q9K9G9 N-formyl-4-amino-5-aminomethyl-2-methylpyrimidine deformylase [Bacillus halodurans] # Firmicutes;Bacilli;Bacillales;Bacillaceae;Bacillus;Bacillus halodurans	24.505	8				10.9702		13.022	10.3384	8.95923	9.41691	10.9702	10.5814	13.022	9.68882	11.9484	-2.25957	0.208834		0.0853509
PROKKA_124116	UniProtKB:Q81JI2 30S ribosomal protein S6 [unclassified_Bacillus cereus group] # Firmicutes;Bacilli;Bacillales;Bacillaceae;Bacillus;unclassified_Bacillus cereus group	18.3486	2				13.3012			9.98089	8.3326	10.3272	13.3012	11.1684	7.53058	9.76906	12.0339	-2.26487	0.208069		0.566224
PROKKA_27101	UniProtKB:Q2RM91 Formate--tetrahydrofolate ligase [Moorella thermoacetica] # Firmicutes;Clostridia;Thermoanaerobacterales;Thermoanaerobacteraceae;Moorella;Moorella thermoacetica	77.7379	64	21.3558	21.5949	21.1047	23.4144	22.7568	24.3344	21.3558	21.5949	21.1047	23.4144	22.7568	24.3344	21.3656	23.6475	-2.28186	0.205633	+	0.0109088
PROKKA_38779	UniProtKB:P54798 30S ribosomal protein S14 type Z [unclassified_Geobacillus] # Firmicutes;Bacilli;Bacillales;Bacillaceae;Geobacillus;unclassified_Geobacillus	56.4516	4	15.7603	14.8569				18.6746	15.7603	14.8569	9.12684	9.01168	9.92485	18.6746	14.8027	17.0948	-2.2921	0.204178		0.857548
PROKKA_35739	UniProtKB:P38494 hypothetical protein [Bacillus subtilis] # Firmicutes;Bacilli;Bacillales;Bacillaceae;Bacillus;Bacillus subtilis	30.6998	9						13.2284	10.4817	7.50916	9.56429	10.5761	8.93744	13.2284	9.62519	11.9186	-2.29343	0.203989		0.321121
PROKKA_49619	Pfam:PF03401.8 Tripartite tricarboxylate transporter family receptor [] # Unknown_Taxa	11.276	3						13.282	9.43319	9.55716	10.2223	10.498	10.6297	13.282	9.78095	12.0803	-2.29932	0.203159		0.138924
PROKKA_90731	UniProtKB:Q9JZ44 30S ribosomal protein S1 [Neisseria meningitidis] # Proteobacteria;Betaproteobacteria;Neisseriales;Neisseriaceae;Neisseria;Neisseria meningitidis	4.96465	3						13.7068	8.49393	9.58855	10.8809	8.66361	10.0839	13.7068	9.97353	12.2743	-2.30081	0.202949		0.520109
EMBOSS_004	Keratin intermediate filament 16a - Mus musculus (Mouse).	5.28	3	12.0504	11.6179		14.5084		13.8848	12.0504	11.6179	9.35044	14.5084	10.367	13.8848	11.3875	13.6938	-2.30627	0.202182		0.281082
PROKKA_32736	Pfam:PF07837.6 hypothetical protein [] # Unknown_Taxa	17.2757	3						13.1458	9.65761	8.07691	10.073	9.61929	9.84436	13.1458	9.48839	11.8096	-2.32123	0.200097		0.283086
EMBOSS_005	Keratin intermediate filament 16b - Mus musculus (Mouse).	5.27	3	12.0535	11.6209		14.5115		13.8878	12.0535	11.6209	9.00802	14.5115	10.094	13.8878	11.3654	13.6885	-2.32308	0.199841		0.312231
PROKKA_14615	UniProtKB:P53533 Chaperone protein ClpB 1 [Synechococcus elongatus] # Cyanobacteria;unclassified_Synechococcus elongatus;Chroococcales;unclassified_Synechococcus elongatus;Synechococcus;Synechococcus elongatus	44.7796	43	14.6763	13.5066	13.8454	15.6319	14.8365	17.4828	14.6763	13.5066	13.8454	15.6319	14.8365	17.4828	14.0962	16.4208	-2.32469	0.199618		0.0827101
PROKKA_100971	UniProtKB:P00370 NADP-specific glutamate dehydrogenase [Escherichia coli] # Proteobacteria;Gammaproteobacteria;Enterobacteriales;Enterobacteriaceae;Escherichia;Escherichia coli	4.47427	2						12.1586	7.9489	8.4443	9.93924	11.1065	10.1434	12.1586	9.03818	11.3641	-2.32594	0.199445	+	0.0475258
PROKKA_70291	UniProtKB:P45573 Sulfite reductase, dissimilatory-type subunit gamma [Desulfovibrio vulgaris] # Proteobacteria;Deltaproteobacteria;Desulfovibrionales;Desulfovibrionaceae;Desulfovibrio;Desulfovibrio vulgaris	27.3585	3		12.2104				14.8812	8.55825	12.2104	10.3518	10.2104	9.90876	14.8812	11.064	13.3953	-2.33131	0.198703		0.538316
PROKKA_77723	UniProtKB:P0AEM9 Cystine-binding periplasmic protein precursor [Escherichia coli] # Proteobacteria;Gammaproteobacteria;Enterobacteriales;Enterobacteriaceae;Escherichia;Escherichia coli	16.9742	4						12.8866	7.92862	8.16786	10.3946	8.95145	10.4595	12.8866	9.28953	11.6251	-2.33555	0.19812		0.236036
PROKKA_32742	UniProtKB:P22731 High-affinity branched-chain amino acid transport ATP-binding protein LivF [Escherichia coli] # Proteobacteria;Gammaproteobacteria;Enterobacteriales;Enterobacteriaceae;Escherichia;Escherichia coli	17.8723	2				11.9036	12.8624		10.008	9.28782	9.30642	11.9036	12.8624	8.52707	9.57484	11.9227	-2.34785	0.196438		0.306812
PROKKA_18027	UniProtKB:Q01960 Flagellar biosynthesis protein FlhF [Bacillus subtilis] # Firmicutes;Bacilli;Bacillales;Bacillaceae;Bacillus;Bacillus subtilis	22.5728	8	10.3376	10.42				13.7071	10.3376	10.42	9.10004	10.2478	10.8132	13.7071	10.0646	12.4155	-2.35081	0.196036		0.228837
PROKKA_20068	UniProtKB:Q49135 Methenyltetrahydrofolate cyclohydrolase [Methylobacterium extorquens] # Proteobacteria;Alphaproteobacteria;Rhizobiales;Methylobacteriaceae;Methylobacterium;Methylobacterium extorquens	54.717	24	17.8764	18.527	17.6366	19.1491	18.9608	21.5649	17.8764	18.527	17.6366	19.1491	18.9608	21.5649	18.064	20.4149	-2.35086	0.196029		0.0996074
PROKKA_67336	UniProtKB:Q7A5Q2 Phosphate-binding protein PstS precursor [Staphylococcus aureus] # Firmicutes;Bacilli;Bacillales;Staphylococcaceae;Staphylococcus;Staphylococcus aureus	9.70149	2				11.8009		13.3609	8.84599	9.21526	10.8306	11.8009	9.1994	13.3609	9.90471	12.2562	-2.35152	0.195939		0.250609
PROKKA_24963	UniProtKB:Q70M91 Type IV pilus biogenesis and competence protein PilQ precursor [Neisseria meningitidis] # Proteobacteria;Betaproteobacteria;Neisseriales;Neisseriaceae;Neisseria;Neisseria meningitidis	38.9134	19						14.1856	10.7796	10.0621	10.0633	9.59509	8.91878	14.1856	10.3431	12.6948	-2.35173	0.195911		0.738536
PROKKA_14720	No_DB_Hit hypothetical protein [] # Unknown_Taxa	54.6196	14	13.0481	12.4348	13.6862	14.2749	14.9183	16.4257	13.0481	12.4348	13.6862	14.2749	14.9183	16.4257	13.1457	15.4979	-2.35216	0.195853	+	0.0426191
PROKKA_78987	UniProtKB:P21464 30S ribosomal protein S2 [Bacillus subtilis] # Firmicutes;Bacilli;Bacillales;Bacillaceae;Bacillus;Bacillus subtilis	16.5441	3					12.853	11.6768	7.82033	9.95317	9.89736	8.80028	12.853	11.6768	9.49918	11.8557	-2.35648	0.195266		0.247236
PROKKA_20018	UniProtKB:O67925 Shikimate kinase [Aquifex aeolicus] # Aquificae;Aquificae;Aquificales;Aquificaceae;Aquifex;Aquifex aeolicus	22.5275	3		11.9157				14.9909	7.85959	11.9157	11.3794	9.63803	10.3696	14.9909	11.1378	13.4969	-2.35912	0.19491		0.575408
PROKKA_88646	UniProtKB:P0ACF4 DNA-binding protein HU-beta [Escherichia coli] # Proteobacteria;Gammaproteobacteria;Enterobacteriales;Enterobacteriaceae;Escherichia;Escherichia coli	28.5714	4						12.9307	8.80372	7.70494	10.3538	8.52212	10.939	12.9307	9.3547	11.7226	-2.36791	0.193726		0.283273
PROKKA_32273	UniProtKB:O58584 RutC family protein [Pyrococcus horikoshii] # Euryarchaeota;Thermococci;Thermococcales;Thermococcaceae;Pyrococcus;Pyrococcus horikoshii	19.685	2						13.5917	9.52177	10.6297	9.00323	9.43764	10.7691	13.5917	9.88295	12.2668	-2.38384	0.191599		0.304482
PROKKA_104581	Pfam:PF04014.12 SpoVT / AbrB like domain protein [] # Unknown_Taxa	23.7113	2						12.7792	8.22841	9.48948	9.59177	9.29433	10.7845	12.7792	9.22107	11.6167	-2.39565	0.190036		0.168171
PROKKA_14616	UniProtKB:P36659 Curved DNA-binding protein [Escherichia coli] # Proteobacteria;Gammaproteobacteria;Enterobacteriales;Enterobacteriaceae;Escherichia;Escherichia coli	16.1585	5		11.5897				14.2768	9.8079	11.5897	8.83169	10.2187	11.1817	14.2768	10.5295	12.927	-2.39757	0.189784		0.2833
PROKKA_21439	UniProtKB:Q44118 Cyclic pyranopterin monophosphate synthase [unclassified_Arthrobacter] # Actinobacteria;Actinobacteria;Actinomycetales;Micrococcaceae;Arthrobacter;unclassified_Arthrobacter	9.40439	2						13.2902	8.26487	9.55854	10.2417	10.1166	9.9769	13.2902	9.56505	11.9819	-2.4169	0.187258		0.222129
PROKKA_78473	UniProtKB:O34563 ABC transporter glutamine-binding protein GlnH precursor [Bacillus subtilis] # Firmicutes;Bacilli;Bacillales;Bacillaceae;Bacillus;Bacillus subtilis	10.989	4						13.1179	9.82381	8.30357	9.65275	10.21	9.66354	13.1179	9.4003	11.8251	-2.4248	0.186236		0.213357
PROKKA_25707	UniProtKB:P67370 DegV domain-containing protein [Staphylococcus aureus] # Firmicutes;Bacilli;Bacillales;Staphylococcaceae;Staphylococcus;Staphylococcus aureus	68.4588	15	12.2076	14.7977		16.1906	16.0506	15.443	12.2076	14.7977	10.6706	16.1906	16.0506	15.443	13.5035	15.9294	-2.42584	0.186101		0.0529146
PROKKA_14420	No_DB_Hit hypothetical protein [] # Unknown_Taxa	79.3103	12	14.6414	14.521	14.5383	16.7834	14.1009	18.0026	14.6414	14.521	14.5383	16.7834	14.1009	18.0026	14.5679	16.9992	-2.43127	0.185402		0.208174
PROKKA_23047	UniProtKB:O67866 Flavodoxin [Aquifex aeolicus] # Aquificae;Aquificae;Aquificales;Aquificaceae;Aquifex;Aquifex aeolicus	17.5758	2		11.5452				14.4853	10.303	11.5452	8.18027	9.32911	9.8747	14.4853	10.5641	12.9966	-2.43246	0.18525		0.557232
PROKKA_74802	UniProtKB:Q46507 NADP-reducing hydrogenase subunit HndC [unclassified_Desulfovibrio] # Proteobacteria;Deltaproteobacteria;Desulfovibrionales;Desulfovibrionaceae;Desulfovibrio;unclassified_Desulfovibrio	71.5243	39	16.3748	16.3711	15.8128	17.991	17.5619	19.5824	16.3748	16.3711	15.8128	17.991	17.5619	19.5824	16.2093	18.6558	-2.44656	0.183448	+	0.0269558
PROKKA_14376	UniProtKB:P96797 CoB--CoM heterodisulfide reductase iron-sulfur subunit D [Methanosarcina barkeri] # Euryarchaeota;Methanomicrobia;Methanosarcinales;Methanosarcinaceae;Methanosarcina;Methanosarcina barkeri	4.42708	2						12.6464	8.61562	8.5374	9.1757	8.55906	9.04339	12.6464	8.80532	11.2519	-2.44658	0.183445		0.373307
PROKKA_25819	UniProtKB:P21175 Leucine-, isoleucine-, valine-, threonine-, and alanine-binding protein precursor [Pseudomonas aeruginosa] # Proteobacteria;Gammaproteobacteria;Pseudomonadales;Pseudomonadaceae;Pseudomonas;Pseudomonas aeruginosa	16.4021	4						13.1091	9.6164	9.80634	7.82161	9.20929	10.2361	13.1091	9.31176	11.7914	-2.47961	0.179293		0.253233
PROKKA_50717	UniProtKB:O34313 Trifunctional nucleotide phosphoesterase protein YfkN precursor [Bacillus subtilis] # Firmicutes;Bacilli;Bacillales;Bacillaceae;Bacillus;Bacillus subtilis	8.70968	3						12.5213	8.26481	7.33056	9.97367	10.2091	10.2046	12.5213	8.94058	11.4239	-2.48333	0.178831		0.0879354
PROKKA_38402	No_DB_Hit hypothetical protein [] # Unknown_Taxa	38.806	4	14.816	15.4267		15.6903		18.4801	14.816	15.4267	10.9551	15.6903	10.6993	18.4801	14.6072	17.0957	-2.48848	0.178194		0.670669
PROKKA_87671	UniProtKB:Q59579 Tungsten-containing formylmethanofuran dehydrogenase 2 subunit C [Methanothermobacter marburgensis] # Euryarchaeota;Methanobacteria;Methanobacteriales;Methanobacteriaceae;Methanothermobacter;Methanothermobacter marburgensis	22.069	4				13.4298		12.2612	9.56965	8.63554	10.8342	13.4298	9.68138	12.2612	9.95771	12.4482	-2.4905	0.177945		0.173794
PROKKA_21669	UniProtKB:P67015 Aspartate--tRNA ligase [Staphylococcus aureus] # Firmicutes;Bacilli;Bacillales;Staphylococcaceae;Staphylococcus;Staphylococcus aureus	4.85762	2	9.80814					13.6009	9.80814	9.28968	10.0605	9.5603	10.438	13.6009	9.75388	12.2454	-2.49154	0.177816		0.301156
PROKKA_14530	UniProtKB:Q50756 CoB--CoM heterodisulfide reductase iron-sulfur subunit A [Methanothermobacter marburgensis] # Euryarchaeota;Methanobacteria;Methanobacteriales;Methanobacteriaceae;Methanothermobacter;Methanothermobacter marburgensis	14.2012	4	11.6895					14.7503	11.6895	10.1961	9.43687	9.33052	9.7636	14.7503	10.7507	13.2424	-2.49173	0.177793		0.674809
PROKKA_14310	Pfam:PF00076.16 RNA recognition motif. (a.k.a. RRM, RBD, or RNP domain) [] # Unknown_Taxa	63.5294	4	16.2623	14.8324		13.1286	13.5794	19.1873	16.2623	14.8324	9.05432	13.1286	13.5794	19.1873	15.1398	17.6527	-2.51284	0.17521		0.550454
PROKKA_20656	UniProtKB:P0A8M0 Asparagine--tRNA ligase [Escherichia coli] # Proteobacteria;Gammaproteobacteria;Enterobacteriales;Enterobacteriaceae;Escherichia;Escherichia coli	19.3966	6		10.2733	10.7584			14.0683	8.70353	10.2733	10.7584	10.6317	9.38647	14.0683	10.1407	12.6613	-2.52065	0.174264		0.397156
PROKKA_20067	UniProtKB:Q0PA35 Bifunctional protein FolD protein [Campylobacter jejuni] # Proteobacteria;Epsilonproteobacteria;Campylobacterales;Campylobacteraceae;Campylobacter;Campylobacter jejuni	91.5789	31	19.6268	19.7716	19.6974	22.1292	21.4781	22.8234	19.6268	19.7716	19.6974	22.1292	21.4781	22.8234	19.6998	22.2468	-2.54699	0.171112	+	0.00332518
PROKKA_13214	UniProtKB:P23034 Aspartate aminotransferase [unclassified_Bacillus] # Firmicutes;Bacilli;Bacillales;Bacillaceae;Bacillus;unclassified_Bacillus	16.8317	6						13.081	8.61335	8.96044	9.78141	8.47645	10.4304	13.081	9.20442	11.7595	-2.55508	0.170154		0.325334
PROKKA_08479	UniProtKB:P21474 30S ribosomal protein S16 [Bacillus subtilis] # Firmicutes;Bacilli;Bacillales;Bacillaceae;Bacillus;Bacillus subtilis	8.13397	2						13.778	9.6294	10.3018	9.5329	9.53144	10.7286	13.778	9.86371	12.4238	-2.56012	0.169562		0.301753
PROKKA_75956	Pfam:PF02321.12 Outer membrane efflux protein [] # Unknown_Taxa	17.1123	9						13.0317	8.2122	9.90277	8.94042	9.5313	10.3263	13.0317	9.18414	11.759	-2.57489	0.167834		0.171002
PROKKA_39730	HAMAP:MF_00204 UvrABC system protein B [] # Unknown_Taxa	7.78547	4						12.9399	8.86462	9.41937	9.42734	9.46805	11.2669	12.9399	9.26004	11.8442	-2.58417	0.166759		0.123014
PROKKA_23865	UniProtKB:Q9Z4P0 Fumarate reductase flavoprotein subunit precursor [Shewanella frigidimarina] # Proteobacteria;Gammaproteobacteria;Alteromonadales;Shewanellaceae;Shewanella;Shewanella frigidimarina	15.006	10						13.4624	10.0423	8.69362	9.28	9.03239	9.64355	13.4624	9.44445	12.0374	-2.59295	0.165747		0.393997
PROKKA_31944	Pfam:PF00593.18 TonB dependent receptor [] # Unknown_Taxa	13.3268	8				12.359	10.7041	11.5964	9.59648	8.65837	8.89992	12.359	10.7041	11.5964	9.10843	11.7053	-2.59691	0.165292	+	0.010748
PROKKA_20023	Pfam:PF12773.1 Double zinc ribbon [] # Unknown_Taxa	14.0741	3		10.8497				14.2623	10.1474	10.8497	8.96762	9.41037	9.58434	14.2623	10.18	12.7799	-2.59994	0.164945		0.549545
PROKKA_69470	UniProtKB:P05704 Methyl-accepting chemotaxis protein III [Escherichia coli] # Proteobacteria;Gammaproteobacteria;Enterobacteriales;Enterobacteriaceae;Escherichia;Escherichia coli	2.75762	2						12.8871	9.78104	8.40617	8.85135	8.03166	11.2139	12.8871	9.13007	11.7331	-2.60299	0.164597		0.315351
PROKKA_14463	No_DB_Hit hypothetical protein [] # Unknown_Taxa	20	2			14.526	15.3088	14.6275	16.5869	9.0651	11.2089	14.526	15.3088	14.6275	16.5869	13.1084	15.7413	-2.63288	0.161221		0.0817242
PROKKA_90212	UniProtKB:P80373 30S ribosomal protein S4 [Thermus thermophilus] # Deinococcus-Thermus;Deinococci;Thermales;Thermaceae;Thermus;Thermus thermophilus	8.61244	2						14.0554	9.3653	9.0577	10.7796	9.73375	9.28251	14.0554	9.94167	12.5902	-2.64857	0.159478		0.468259
PROKKA_14410	UniProtKB:G3KIM7 Acryloyl-CoA reductase electron transfer subunit gamma [unclassified_Tyzzerella] # Firmicutes;Clostridia;Clostridiales;Lachnospiraceae;Tyzzerella;unclassified_Tyzzerella	88.8889	29	17.3451	17.5177	16.4904	19.0829	18.2452	20.8854	17.3451	17.5177	16.4904	19.0829	18.2452	20.8854	17.1824	19.8336	-2.65118	0.15919		0.0530697
PROKKA_20079	UniProtKB:P63580 Arginine repressor [Staphylococcus aureus] # Firmicutes;Bacilli;Bacillales;Staphylococcaceae;Staphylococcus;Staphylococcus aureus	25.3333	3		10.8666				14.2142	9.59356	10.8666	9.41622	9.81227	10.1309	14.2142	10.1133	12.775	-2.66169	0.158034		0.392142
PROKKA_25049	No_DB_Hit hypothetical protein [] # Unknown_Taxa	17.5676	2						13.939	9.34044	9.11922	10.64	9.02478	10.5589	13.939	9.8663	12.5294	-2.66305	0.157885		0.388998
PROKKA_19039	UniProtKB:P76330 putative diguanylate cyclase YedQ [Escherichia coli] # Proteobacteria;Gammaproteobacteria;Enterobacteriales;Enterobacteriaceae;Escherichia;Escherichia coli	7.32265	2						13.4333	8.21718	8.66241	10.5844	9.17376	11.3351	13.4333	9.54314	12.211	-2.66782	0.157365		0.205074
PROKKA_19958	UniProtKB:O30640 Methylcobamide:CoM methyltransferase MtbA [unclassified_Methanosarcina] # Euryarchaeota;Methanomicrobia;Methanosarcinales;Methanosarcinaceae;Methanosarcina;unclassified_Methanosarcina	30.531	15	14.722	14.5713	13.0868	14.0562	13.7907	18.42	14.722	14.5713	13.0868	14.0562	13.7907	18.42	14.2894	16.958	-2.66863	0.157276		0.460621
PROKKA_30121	UniProtKB:Q4UU85 Cyclic di-GMP phosphodiesterase response regulator RpfG [Xanthomonas campestris] # Proteobacteria;Gammaproteobacteria;Xanthomonadales;Xanthomonadaceae;Xanthomonas;Xanthomonas campestris	1.5422	2	9.0256	8.54985				8.84803	9.0256	8.54985	8.68776	10.7415	12.5949	8.84803	8.76851	11.4442	-2.6757	0.156507		0.144651
PROKKA_10569	UniProtKB:P23033 60 kDa chaperonin [Treponema pallidum] # Spirochaetes;Spirochaetia;Spirochaetales;Spirochaetaceae;Treponema;Treponema pallidum	29.7445	14	11.2533				11.2004	14.4643	11.2533	9.86971	9.15914	8.70571	11.2004	14.4643	10.3621	13.0461	-2.68407	0.155601		0.485915
PROKKA_114387	UniProtKB:Q59477 1,3-propanediol dehydrogenase [unclassified_Klebsiella] # Proteobacteria;Gammaproteobacteria;Enterobacteriales;Enterobacteriaceae;Klebsiella;unclassified_Klebsiella	57.9545	5	11.8306	12.7635				16.0875	11.8306	12.7635	8.57652	8.95814	9.28684	16.0875	11.8373	14.5256	-2.68832	0.155144		0.89078
PROKKA_20061	UniProtKB:P36175 tRNA N6-adenosine threonylcarbamoyltransferase [unclassified_Mannheimia] # Proteobacteria;Gammaproteobacteria;Pasteurellales;Pasteurellaceae;Mannheimia;unclassified_Mannheimia	4.73186	2	9.66832	10.1309			14.4058		9.66832	10.1309	10.6856	9.70018	14.4058	9.35155	10.2216	12.9163	-2.69477	0.154452		0.581844
PROKKA_56054	UniProtKB:Q6N4U0 30S ribosomal protein S3 [Rhodopseudomonas palustris] # Proteobacteria;Alphaproteobacteria;Rhizobiales;Bradyrhizobiaceae;Rhodopseudomonas;Rhodopseudomonas palustris	6.54206	2						13.7406	9.05416	9.31725	10.4527	9.8172	11.0092	13.7406	9.74313	12.4384	-2.69523	0.154403		0.196944
PROKKA_63437	No_DB_Hit hypothetical protein [] # Unknown_Taxa	46.875	5	12.3339	11.2558	13.8684	15.7921	15.4301	15.5141	12.3339	11.2558	13.8684	15.7921	15.4301	15.5141	12.8767	15.5872	-2.71047	0.152781	+	0.0156282
PROKKA_110561	UniProtKB:Q46507 NADP-reducing hydrogenase subunit HndC [unclassified_Desulfovibrio] # Proteobacteria;Deltaproteobacteria;Desulfovibrionales;Desulfovibrionaceae;Desulfovibrio;unclassified_Desulfovibrio	6.33245	3				12.7686		10.8803	9.20164	9.76834	8.91061	12.7686	11.9131	10.8803	9.33847	12.0498	-2.71133	0.15269	+	0.0130641
PROKKA_29394	UniProtKB:Q9X0L4 Phosphate acetyltransferase [Thermotoga maritima] # Thermotogae;Thermotogae;Thermotogales;Thermotogaceae;Thermotoga;Thermotoga maritima	24.8387	6						14.5075	10.432	8.45722	10.9771	9.82644	8.68578	14.5075	10.2872	13.0021	-2.71484	0.152318		0.616486
PROKKA_27193	UniProtKB:P66091 50S ribosomal protein L1 [Staphylococcus aureus] # Firmicutes;Bacilli;Bacillales;Staphylococcaceae;Staphylococcus;Staphylococcus aureus	28.1513	5					13.3282	12.0641	9.91424	9.4594	9.36239	9.47804	13.3282	12.0641	9.59935	12.3144	-2.71503	0.152298		0.14888
PROKKA_14535	UniProtKB:Q8U195 Sulfide dehydrogenase subunit alpha precursor [Pyrococcus furiosus] # Euryarchaeota;Thermococci;Thermococcales;Thermococcaceae;Pyrococcus;Pyrococcus furiosus	24.8141	34	8.81837	11.9444	11.0438	12.9977	11.765	14.9246	8.81837	11.9444	11.0438	12.9977	11.765	14.9246	11.0821	13.799	-2.71688	0.152103		0.114832
PROKKA_25710	UniProtKB:O66513 Nitrogen regulatory protein P-II [Aquifex aeolicus] # Aquificae;Aquificae;Aquificales;Aquificaceae;Aquifex;Aquifex aeolicus	15.1786	2						14.3812	9.24196	8.7565	11.2515	9.20785	10.023	14.3812	10.1783	12.9025	-2.7243	0.151323		0.459449
PROKKA_14483	UniProtKB:P76112 N-acyltransferase YncA [Escherichia coli] # Proteobacteria;Gammaproteobacteria;Enterobacteriales;Enterobacteriaceae;Escherichia;Escherichia coli	20.9581	2					13.7632	12.7067	9.65859	9.5732	10.7201	9.94619	13.7632	12.7067	10.0843	12.8121	-2.72785	0.15095		0.146011
PROKKA_88350	UniProtKB:P02942 Methyl-accepting chemotaxis protein I [Escherichia coli] # Proteobacteria;Gammaproteobacteria;Enterobacteriales;Enterobacteriaceae;Escherichia;Escherichia coli	6.93215	4						13.0541	9.30623	8.43162	9.70067	9.67941	11.3984	13.0541	9.2372	11.9687	-2.73151	0.150568		0.0993905
PROKKA_14712	No_DB_Hit hypothetical protein [] # Unknown_Taxa	84.5455	8	14.8568	16.2436		15.3031	15.8407	19.262	14.8568	16.2436	10.868	15.3031	15.8407	19.262	15.1507	17.8882	-2.73749	0.149945		0.238734
PROKKA_14381	UniProtKB:P54471 tRNA (adenine(22)-N(1))-methyltransferase [Bacillus subtilis] # Firmicutes;Bacilli;Bacillales;Bacillaceae;Bacillus;Bacillus subtilis	14.3939	3						12.6761	9.25701	8.64888	8.63377	9.19345	11.2238	12.6761	8.87698	11.6321	-2.75508	0.148129		0.101378
PROKKA_19969	UniProtKB:P67062 Demethylmenaquinone methyltransferase [Staphylococcus aureus] # Firmicutes;Bacilli;Bacillales;Staphylococcaceae;Staphylococcus;Staphylococcus aureus	8.40336	2						13.9961	8.94975	9.87495	10.2809	10.3846	9.39078	13.9961	9.80174	12.5784	-2.77662	0.145933		0.344901
PROKKA_119620	No_DB_Hit hypothetical protein [] # Unknown_Taxa	25.8581	9	11.9839	10.6151				15.2787	11.9839	10.6151	9.59035	10.8599	11.1246	15.2787	11.0566	13.8351	-2.77847	0.145747		0.347421
PROKKA_08251	UniProtKB:P43131 Protease inhibitor precursor [unclassified_Brevibacillus] # Firmicutes;Bacilli;Bacillales;Paenibacillaceae;Brevibacillus;unclassified_Brevibacillus	9.42813	4					12.6964		7.57275	7.6788	9.79112	9.82756	12.6964	10.2899	8.73838	11.518	-2.7796	0.145632		0.0865989
PROKKA_42044	No_DB_Hit hypothetical protein [] # Unknown_Taxa	27.5862	3						14.2426	9.11863	9.18363	10.7847	8.0493	8.16589	14.2426	9.9176	12.6982	-2.78055	0.145536		0.839645
PROKKA_14326	UniProtKB:P22731 High-affinity branched-chain amino acid transport ATP-binding protein LivF [Escherichia coli] # Proteobacteria;Gammaproteobacteria;Enterobacteriales;Enterobacteriaceae;Escherichia;Escherichia coli	32.5	5		6.51763				13.2653	8.887	6.51763	10.2997	10.6863	10.0938	13.2653	9.2491	12.0346	-2.78552	0.145036		0.131828
PROKKA_14858	UniProtKB:P24193 Hydrogenase isoenzymes formation protein HypE [Escherichia coli] # Proteobacteria;Gammaproteobacteria;Enterobacteriales;Enterobacteriaceae;Escherichia;Escherichia coli	37.2727	9	12.5936	13.0118				16.6398	12.5936	13.0118	9.12849	9.24611	9.57682	16.6398	12.2877	15.0741	-2.78638	0.144949		0.932807
PROKKA_124607	No_DB_Hit hypothetical protein [] # Unknown_Taxa	14.1935	4						14.2752	8.27645	8.49069	11.3293	10.9616	9.92675	14.2752	10.0781	12.8915	-2.81335	0.142265		0.224117
PROKKA_17911	UniProtKB:P68808 Aspartyl/glutamyl-tRNA(Asn/Gln) amidotransferase subunit C [Staphylococcus aureus] # Firmicutes;Bacilli;Bacillales;Staphylococcaceae;Staphylococcus;Staphylococcus aureus	26.3158	2		12.0717				15.4116	8.64828	12.0717	10.8551	10.1616	10.4677	15.4116	11.0941	13.909	-2.81489	0.142113		0.492833
PROKKA_55046	CLUSTERS:PRK06854 adenylylsulfate reductase subunit alpha [] # Unknown_Taxa	9.90991	6			10.9434	11.2346		14.0888	9.78971	8.24009	10.9434	11.2346	11.2187	14.0888	10.0392	12.8544	-2.81519	0.142083		0.110445
PROKKA_35221	CLUSTERS:PRK11553 alkanesulfonate transporter substrate-binding subunit [] # Unknown_Taxa	28.4375	6						13.7326	8.50565	9.27885	10.2241	8.23014	10.5285	13.7326	9.50562	12.3247	-2.81907	0.141702		0.421795
PROKKA_65119	UniProtKB:A8HTZ1 DNA-directed RNA polymerase subunit beta' [Azorhizobium caulinodans] # Proteobacteria;Alphaproteobacteria;Rhizobiales;Xanthobacteraceae;Azorhizobium;Azorhizobium caulinodans	1.51625	2						12.6547	8.12241	8.21286	9.13853	9.50433	9.9144	12.6547	8.56855	11.4058	-2.83722	0.13993		0.102077
PROKKA_20610	UniProtKB:P25714 Membrane protein insertase YidC [Escherichia coli] # Proteobacteria;Gammaproteobacteria;Enterobacteriales;Enterobacteriaceae;Escherichia;Escherichia coli	8.43882	2						14.786	11.4218	6.70213	10.3874	9.26113	10.3834	14.786	10.4468	13.2973	-2.85055	0.138644		0.422853
PROKKA_28523	UniProtKB:P77973 Argininosuccinate synthase [Synechocystis sp. PCC 6803] # Cyanobacteria;unclassified_Synechocystis sp. PCC 6803;Chroococcales;unclassified_Synechocystis sp. PCC 6803;Synechocystis;Synechocystis sp. PCC 6803	17.3594	5						14.4825	10.294	10.4566	9.62444	8.4343	10.7527	14.4825	10.1674	13.0225	-2.85509	0.138208		0.570667
PROKKA_101630	UniProtKB:P0AG67 30S ribosomal protein S1 [Escherichia coli] # Proteobacteria;Gammaproteobacteria;Enterobacteriales;Enterobacteriaceae;Escherichia;Escherichia coli	4.96465	3						13.2433	9.12861	8.43443	10.0625	12.013	9.61401	13.2433	9.36269	12.2501	-2.88736	0.135151		0.106954
PROKKA_116047	UniProtKB:O66036 Sulfate adenylyltransferase [Allochromatium vinosum] # Proteobacteria;Gammaproteobacteria;Chromatiales;Chromatiaceae;Allochromatium;Allochromatium vinosum	11.4833	3						13.9166	9.83705	7.88274	10.2868	9.18121	10.7873	13.9166	9.64377	12.5356	-2.89179	0.134736		0.28113
PROKKA_43559	UniProtKB:Q9RWB2 Citrate synthase [Deinococcus radiodurans] # Deinococcus-Thermus;Deinococci;Deinococcales;Deinococcaceae;Deinococcus;Deinococcus radiodurans	15.2505	7	11.2647	11.11				15.451	11.2647	11.11	10.7789	10.3309	10.8676	15.451	11.0651	13.9643	-2.89915	0.13405		0.514407
PROKKA_14638	UniProtKB:P81594 3-chloro-4-hydroxyphenylacetate reductive dehalogenase precursor [Desulfitobacterium hafniense] # Firmicutes;Clostridia;Clostridiales;Peptococcaceae;Desulfitobacterium;Desulfitobacterium hafniense	81.978	47	19.8455	19.7943	18.6873	21.1008	20.9014	23.6234	19.8455	19.7943	18.6873	21.1008	20.9014	23.6234	19.5315	22.4451	-2.91359	0.132716		0.0632983
PROKKA_54792	No_DB_Hit hypothetical protein [] # Unknown_Taxa	28.3784	2						13.428	8.01851	9.80903	9.04477	9.81405	9.65921	13.428	9.13313	12.051	-2.91785	0.132324		0.206983
PROKKA_107634	UniProtKB:P61938 Molybdenum-containing formylmethanofuran dehydrogenase 1 subunit C [unclassified_Methanothermobacter] # Euryarchaeota;Methanobacteria;Methanobacteriales;Methanobacteriaceae;Methanothermobacter;unclassified_Methanothermobacter	15.1786	2					13.2418		8.59593	8.78372	9.16647	9.54198	13.2418	8.09272	8.86859	11.8011	-2.93248	0.13099		0.402269
PROKKA_97922	UniProtKB:P80373 30S ribosomal protein S4 [Thermus thermophilus] # Deinococcus-Thermus;Deinococci;Thermales;Thermaceae;Thermus;Thermus thermophilus	25.3247	4						13.3504	9.01724	9.61331	8.15794	9.74389	9.94421	13.3504	9.04713	11.9998	-2.95271	0.129165		0.169333
PROKKA_14697	UniProtKB:Q46389 5-methyltetrahydrofolate:corrinoid/iron-sulfur protein co-methyltransferase [unclassified_Moorella] # Firmicutes;Clostridia;Thermoanaerobacterales;Thermoanaerobacteraceae;Moorella;unclassified_Moorella	80.916	18	15.9419	16.3984	15.065	17.9956	18.0676	19.7602	15.9419	16.3984	15.065	17.9956	18.0676	19.7602	15.9013	18.8566	-2.95532	0.128931	+	0.0157713
PROKKA_18997	No_DB_Hit hypothetical protein [] # Unknown_Taxa	23.8095	2	13.9886					17.0309	13.9886	8.24028	9.93424	9.70016	10.3855	17.0309	12.5131	15.4691	-2.95607	0.128865		0.598789
PROKKA_14843	UniProtKB:P19465 GTP cyclohydrolase 1 [Bacillus subtilis] # Firmicutes;Bacilli;Bacillales;Bacillaceae;Bacillus;Bacillus subtilis	55.4974	14	14.9745	16.2309	12.0584	16.2448	15.635	19.5305	14.9745	16.2309	12.0584	16.2448	15.635	19.5305	15.2057	18.1717	-2.96601	0.12798		0.191451
PROKKA_21440	UniProtKB:Q5L3F4 Cyclic pyranopterin monophosphate synthase accessory protein [Geobacillus kaustophilus] # Firmicutes;Bacilli;Bacillales;Bacillaceae;Geobacillus;Geobacillus kaustophilus	47.3373	5				11.6211		13.9159	10.2907	9.35408	9.38529	11.6211	10.5932	13.9159	9.74581	12.7136	-2.96778	0.127823		0.0829508
PROKKA_27098	UniProtKB:P56740 Dihydroneopterin aldolase [unclassified_Staphylococcus] # Firmicutes;Bacilli;Bacillales;Staphylococcaceae;Staphylococcus;unclassified_Staphylococcus	60.1626	10		16.5164	14.4266	17.1222	14.1026	19.5218	9.3419	16.5164	14.4266	17.1222	14.1026	19.5218	15.2439	18.2153	-2.97137	0.127505		0.257808
PROKKA_34281	UniProtKB:Q46506 NADP-reducing hydrogenase subunit HndB [unclassified_Desulfovibrio] # Proteobacteria;Deltaproteobacteria;Desulfovibrionales;Desulfovibrionaceae;Desulfovibrio;unclassified_Desulfovibrio	25.9843	3						13.4571	8.70405	9.75552	8.48755	8.82685	10.4294	13.4571	9.09482	12.09	-2.99517	0.12542		0.245335
PROKKA_20668	UniProtKB:Q03224 Fructose-1,6-bisphosphatase class 2 [Bacillus subtilis] # Firmicutes;Bacilli;Bacillales;Bacillaceae;Bacillus;Bacillus subtilis	21.2308	4		10.3094				14.3254	9.90593	10.3094	9.09974	8.24853	10.3803	14.3254	9.85432	12.8511	-2.9968	0.125278		0.540549
PROKKA_87672	UniProtKB:Q49610 Formylmethanofuran--tetrahydromethanopterin formyltransferase [Methanopyrus kandleri] # Euryarchaeota;Methanopyri;Methanopyrales;Methanopyraceae;Methanopyrus;Methanopyrus kandleri	32	6						13.0536	8.65524	8.42988	8.81055	9.12042	9.16944	13.0536	8.64028	11.649	-3.00875	0.124244		0.237248
PROKKA_33547	UniProtKB:P23843 Periplasmic oligopeptide-binding protein precursor [Escherichia coli] # Proteobacteria;Gammaproteobacteria;Enterobacteriales;Enterobacteriaceae;Escherichia;Escherichia coli	10.4854	6						13.7738	7.30428	10.2415	9.17902	9.52575	9.91055	13.7738	9.34303	12.3541	-3.01103	0.124048		0.249348
PROKKA_14532	Pfam:PF12225.2 hypothetical protein [] # Unknown_Taxa	10.4072	2	12.8328					16.1426	12.8328	9.42359	10.101	9.45196	8.94378	16.1426	11.5636	14.5812	-3.01763	0.123482		0.789161
PROKKA_23013	No_DB_Hit hypothetical protein [] # Unknown_Taxa	21.2264	3						14.2327	9.66519	8.94253	10.4711	9.8778	10.9092	14.2327	9.82621	12.8478	-3.02161	0.123142		0.226299
PROKKA_34371	UniProtKB:Q9RCT1 1-deoxy-D-xylulose 5-phosphate reductoisomerase [Synechococcus elongatus] # Cyanobacteria;unclassified_Synechococcus elongatus;Chroococcales;unclassified_Synechococcus elongatus;Synechococcus;Synechococcus elongatus	8.26873	3		10.1294				14.295	8.49971	10.1294	10.3166	10.8011	9.69827	14.295	9.8441	12.8865	-3.04238	0.121382		0.263766
PROKKA_14408	UniProtKB:Q9HZP5 Electron transfer flavoprotein-ubiquinone oxidoreductase [Pseudomonas aeruginosa] # Proteobacteria;Gammaproteobacteria;Pseudomonadales;Pseudomonadaceae;Pseudomonas;Pseudomonas aeruginosa	65.814	22	16.9456	17.5831	17.3968	20.7826	19.8258	20.4323	16.9456	17.5831	17.3968	20.7826	19.8258	20.4323	17.3325	20.399	-3.06651	0.119368	+	0.000843237
PROKKA_27096	CLUSTERS:PRK07417 arogenate dehydrogenase [] # Unknown_Taxa	26.6212	5						14.1493	8.39545	9.78091	10.2909	10.4778	10.1234	14.1493	9.68488	12.7532	-3.06833	0.119218		0.210585
PROKKA_102058	UniProtKB:Q06823 Spore protein SP21 [Stigmatella aurantiaca] # Proteobacteria;Deltaproteobacteria;Myxococcales;Cystobacteraceae;Stigmatella;Stigmatella aurantiaca	28.4553	3						14.4507	9.37249	10.305	9.87326	9.59037	9.78137	14.4507	9.89975	12.9684	-3.06862	0.119194		0.426942
PROKKA_20073	UniProtKB:Q08291 Farnesyl diphosphate synthase [unclassified_Geobacillus] # Firmicutes;Bacilli;Bacillales;Bacillaceae;Geobacillus;unclassified_Geobacillus	14.8789	3		10.3642				14.1995	8.85617	10.3642	9.35432	8.52852	10.3427	14.1995	9.66534	12.7371	-3.07174	0.118937		0.435191
PROKKA_48707	UniProtKB:Q931E6 3-methyl-2-oxobutanoate hydroxymethyltransferase [Staphylococcus aureus] # Firmicutes;Bacilli;Bacillales;Staphylococcaceae;Staphylococcus;Staphylococcus aureus	18.564	3					13.9115	10.786	9.72797	9.5787	8.87992	9.28762	13.9115	10.786	9.44005	12.5346	-3.09456	0.11707		0.235875
PROKKA_04746	UniProtKB:Q46507 NADP-reducing hydrogenase subunit HndC [unclassified_Desulfovibrio] # Proteobacteria;Deltaproteobacteria;Desulfovibrionales;Desulfovibrionaceae;Desulfovibrio;unclassified_Desulfovibrio	4.91525	2				12.205		13.8828	9.54602	10.464	8.48703	12.205	10.7466	13.8828	9.71356	12.8101	-3.09655	0.116908		0.0603871
PROKKA_74800	UniProtKB:P06131 Formate dehydrogenase subunit alpha [unclassified_Methanobacterium] # Euryarchaeota;Methanobacteria;Methanobacteriales;Methanobacteriaceae;Methanobacterium;unclassified_Methanobacterium	58.4762	28	14.7991	15.7614	13.3939	16.1372	16.1831	19.3507	14.7991	15.7614	13.3939	16.1372	16.1831	19.3507	14.9479	18.0515	-3.10363	0.116336		0.112071
PROKKA_133013	UniProtKB:P04452 50S ribosomal protein L15 [unclassified_Geobacillus] # Firmicutes;Bacilli;Bacillales;Bacillaceae;Geobacillus;unclassified_Geobacillus	25.4717	2						14.1026	9.93882	8.91712	9.96581	10.8018	10.8329	14.1026	9.68236	12.7869	-3.1045	0.116266		0.115113
PROKKA_08286	UniProtKB:Q1R6A9 50S ribosomal protein L13 [Escherichia coli] # Proteobacteria;Gammaproteobacteria;Enterobacteriales;Enterobacteriaceae;Escherichia;Escherichia coli	27.5862	3					14.3521		8.93884	9.66216	10.3045	9.54368	14.3521	9.01543	9.74011	12.8518	-3.11168	0.115689		0.486337
PROKKA_31943	Pfam:PF07715.9 TonB-dependent Receptor Plug Domain protein [] # Unknown_Taxa	11.4125	7				11.1489	11.0341	13.9855	9.70737	9.63885	9.53634	11.1489	11.0341	13.9855	9.62922	12.7445	-3.11532	0.115398		0.0658607
PROKKA_62538	UniProtKB:P77829 60 kDa chaperonin 1 [Bradyrhizobium diazoefficiens] # Proteobacteria;Alphaproteobacteria;Rhizobiales;Bradyrhizobiaceae;Bradyrhizobium;Bradyrhizobium diazoefficiens	33.638	19		14.691		16.1289	12.9673	17.3734	9.00508	14.691	10.4339	16.1289	12.9673	17.3734	13.206	16.3435	-3.13752	0.113635		0.128701
PROKKA_46185	UniProtKB:Q8U194 Sulfide dehydrogenase subunit beta precursor [Pyrococcus furiosus] # Euryarchaeota;Thermococci;Thermococcales;Thermococcaceae;Pyrococcus;Pyrococcus furiosus	9.81013	3						13.4057	9.56329	8.62372	8.652	9.46531	11.0459	13.4057	9.01613	12.1541	-3.13798	0.113599		0.117487
PROKKA_21510	UniProtKB:P33232 L-lactate dehydrogenase [cytochrome] [Escherichia coli] # Proteobacteria;Gammaproteobacteria;Enterobacteriales;Enterobacteriaceae;Escherichia;Escherichia coli	21.1356	5					11.9235	13.8102	9.58227	8.76378	9.88435	9.62128	11.9235	13.8102	9.48271	12.6315	-3.14879	0.11275		0.131771
PROKKA_23016	UniProtKB:Q7A7X9 putative response regulatory protein [Staphylococcus aureus] # Firmicutes;Bacilli;Bacillales;Staphylococcaceae;Staphylococcus;Staphylococcus aureus	8.40953	2						13.1745	8.81152	8.89176	8.37554	10.3516	9.32144	13.1745	8.71012	11.8652	-3.15505	0.112262		0.124332
PROKKA_14698	UniProtKB:P27988 Carbon monoxide dehydrogenase/acetyl-CoA synthase subunit alpha [unclassified_Moorella] # Firmicutes;Clostridia;Thermoanaerobacterales;Thermoanaerobacteraceae;Moorella;unclassified_Moorella	53.1735	31	14.0756	14.6877	13.5148	16.9702	16.5788	18.0286	14.0756	14.6877	13.5148	16.9702	16.5788	18.0286	14.1716	17.3282	-3.15663	0.11214	+	0.00487005
PROKKA_134143	No_DB_Hit hypothetical protein [] # Unknown_Taxa	32.7869	2						15.412	10.4743	10.2959	11.2975	10.275	10.6442	15.412	10.7584	13.9181	-3.15964	0.111906		0.445922
PROKKA_118523	UniProtKB:P21467 30S ribosomal protein S5 [Bacillus subtilis] # Firmicutes;Bacilli;Bacillales;Bacillaceae;Bacillus;Bacillus subtilis	26.9663	4						14.1066	9.23745	8.50175	10.4314	10.5246	11.0746	14.1066	9.61163	12.7916	-3.17995	0.110341		0.114372
PROKKA_25694	UniProtKB:O05515 tRNA threonylcarbamoyladenosine biosynthesis protein TsaE [Bacillus subtilis] # Firmicutes;Bacilli;Bacillales;Bacillaceae;Bacillus;Bacillus subtilis	16.6667	2						13.9065	10.0306	9.08509	8.98609	10.1072	11.3543	13.9065	9.44856	12.6346	-3.18602	0.109879		0.106485
PROKKA_23050	UniProtKB:O32188 putative siderophore transport system ATP-binding protein YusV [Bacillus subtilis] # Firmicutes;Bacilli;Bacillales;Bacillaceae;Bacillus;Bacillus subtilis	18.7251	4						14.0557	9.90777	9.2923	9.20692	10.9828	9.82698	14.0557	9.50418	12.6999	-3.19575	0.10914		0.168142
PROKKA_29679	UniProtKB:P65656 3-methyl-2-oxobutanoate hydroxymethyltransferase [Staphylococcus aureus] # Firmicutes;Bacilli;Bacillales;Staphylococcaceae;Staphylococcus;Staphylococcus aureus	18.564	3					13.9166	10.791	8.94289	9.32572	9.66186	9.24754	13.9166	10.791	9.33974	12.5381	-3.19839	0.10894		0.221759
PROKKA_18037	CLUSTERS:PRK08455 flagellar basal body-associated protein FliL [] # Unknown_Taxa	36.5517	4	12.3717					16.1242	12.3717	8.38391	11.1972	8.63351	10.4991	16.1242	11.3775	14.576	-3.19849	0.108933		0.687316
PROKKA_56463	UniProtKB:P83221 Peptidyl-prolyl cis-trans isomerase cyp18 [unclassified_Streptomyces] # Actinobacteria;Actinobacteria;Actinomycetales;Streptomycetaceae;Streptomyces;unclassified_Streptomyces	31.0345	4						15.077	9.7906	8.74718	11.4474	9.79886	11.3184	15.077	10.4192	13.6291	-3.20984	0.108079		0.303543
PROKKA_65676	Pfam:PF05443.5 ROS/MUCR transcriptional regulator protein [] # Unknown_Taxa	11.2903	3						14.395	9.71419	6.51271	10.6282	9.8806	9.85878	14.395	9.71081	12.9302	-3.21938	0.107367		0.282915
PROKKA_25649	UniProtKB:P21639 Precorrin-2 C(20)-methyltransferase [unclassified_Pseudomonas pertucinogena group] # Proteobacteria;Gammaproteobacteria;Pseudomonadales;Pseudomonadaceae;Pseudomonas;unclassified_Pseudomonas pertucinogena group	37.2881	8	10.8485		12.2843			16.0059	10.8485	8.56395	12.2843	9.80234	8.90071	16.0059	11.2309	14.4507	-3.21977	0.107338		0.706534
PROKKA_103396	UniProtKB:P77829 60 kDa chaperonin 1 [Bradyrhizobium diazoefficiens] # Proteobacteria;Alphaproteobacteria;Rhizobiales;Bradyrhizobiaceae;Bradyrhizobium;Bradyrhizobium diazoefficiens	28.8848	19		14.6139		16.1289	12.9673	17.3106	8.24258	14.6139	9.10371	16.1289	12.9673	17.3106	13.0772	16.301	-3.22384	0.107035		0.11306
PROKKA_23295	UniProtKB:P23033 60 kDa chaperonin [Treponema pallidum] # Spirochaetes;Spirochaetia;Spirochaetales;Spirochaetaceae;Treponema;Treponema pallidum	11.7431	9			11.3646			15.0782	9.48606	9.06371	11.3646	9.47305	10.3436	15.0782	10.3403	13.5747	-3.23447	0.10625		0.427002
PROKKA_20029	No_DB_Hit hypothetical protein [] # Unknown_Taxa	13.7435	7				11.6613		13.4635	9.10635	8.67336	9.62048	11.6613	10.9017	13.4635	9.18535	12.4206	-3.2353	0.106189	+	0.023564
PROKKA_106180	UniProtKB:P55873 50S ribosomal protein L20 [Bacillus subtilis] # Firmicutes;Bacilli;Bacillales;Bacillaceae;Bacillus;Bacillus subtilis	16.9492	2						14.3543	9.73163	8.85527	10.1463	10.1769	9.9617	14.3543	9.6716	12.9106	-3.23901	0.105916		0.264166
PROKKA_54787	UniProtKB:O29748 Hdr-like menaquinol oxidoreductase iron-sulfur subunit 2 [Archaeoglobus fulgidus] # Euryarchaeota;Archaeoglobi;Archaeoglobales;Archaeoglobaceae;Archaeoglobus;Archaeoglobus fulgidus	13.2216	6						13.3579	9.31186	7.7071	8.64725	9.23087	9.74639	13.3579	8.69749	11.9608	-3.26327	0.10415		0.182314
PROKKA_87344	UniProtKB:P99074 Alkyl hydroperoxide reductase subunit C [Staphylococcus aureus] # Firmicutes;Bacilli;Bacillales;Staphylococcaceae;Staphylococcus;Staphylococcus aureus	27.1889	6						14.9164	10.5406	9.15192	10.3107	9.9163	8.7685	14.9164	10.1157	13.3954	-3.27976	0.102966		0.569069
PROKKA_88159	UniProtKB:Q51739 Tungsten-containing aldehyde ferredoxin oxidoreductase [Pyrococcus furiosus] # Euryarchaeota;Thermococci;Thermococcales;Thermococcaceae;Pyrococcus;Pyrococcus furiosus	32.2917	13						14.7823	9.52922	9.86933	10.3434	7.145	9.25164	14.7823	9.95294	13.2353	-3.28235	0.102782		0.844507
PROKKA_73551	UniProtKB:P21175 Leucine-, isoleucine-, valine-, threonine-, and alanine-binding protein precursor [Pseudomonas aeruginosa] # Proteobacteria;Gammaproteobacteria;Pseudomonadales;Pseudomonadaceae;Pseudomonas;Pseudomonas aeruginosa	7.91557	2						13.8127	9.90088	8.24651	8.83296	10.6341	9.55575	13.8127	9.15965	12.4453	-3.28563	0.102548		0.16187
PROKKA_14404	UniProtKB:O34966 High-affinity zinc uptake system binding-protein ZnuA precursor [Bacillus subtilis] # Firmicutes;Bacilli;Bacillales;Bacillaceae;Bacillus;Bacillus subtilis	12.2517	3				15.0392			8.42303	10.7431	10.8026	15.0392	11.7304	8.74589	10.3232	13.6096	-3.2864	0.102494		0.403103
PROKKA_124623	UniProtKB:Q2RFX7 ATP synthase subunit alpha [Moorella thermoacetica] # Firmicutes;Clostridia;Thermoanaerobacterales;Thermoanaerobacteraceae;Moorella;Moorella thermoacetica	9.77011	3	9.81696	11.8695		11.5019		15.8018	9.81696	11.8695	10.5742	11.5019	8.78485	15.8018	11.0057	14.2988	-3.29315	0.102015		0.581218
PROKKA_123726	UniProtKB:O31041 Propanediol dehydratase medium subunit [Salmonella enterica] # Proteobacteria;Gammaproteobacteria;Enterobacteriales;Enterobacteriaceae;Salmonella;Salmonella enterica	27.3148	5						15.0346	8.48413	7.33274	11.6795	10.4162	11.1847	15.0346	10.3066	13.6003	-3.29372	0.101975		0.189934
PROKKA_29858	UniProtKB:Q92N68 50S ribosomal protein L25 [Sinorhizobium meliloti] # Proteobacteria;Alphaproteobacteria;Rhizobiales;Rhizobiaceae;Sinorhizobium;Sinorhizobium meliloti	23.3945	5				14.2814	14.1302	11.1979	11.3096	8.84584	10.0932	14.2814	14.1302	11.1979	10.4132	13.7097	-3.29654	0.101775		0.0642065
PROKKA_27123	UniProtKB:P28015 Putative septation protein SpoVG [Bacillus subtilis] # Firmicutes;Bacilli;Bacillales;Bacillaceae;Bacillus;Bacillus subtilis	76.7442	10	15.3293	17.4142	16.239	19.4893	18.2791	20.8094	15.3293	17.4142	16.239	19.4893	18.2791	20.8094	16.5764	19.8785	-3.30208	0.101386	+	0.0279112
PROKKA_88822	UniProtKB:P61175 50S ribosomal protein L22 [Escherichia coli] # Proteobacteria;Gammaproteobacteria;Enterobacteriales;Enterobacteriaceae;Escherichia;Escherichia coli	37.8378	2					13.937		8.89048	8.82902	9.50821	8.40937	13.937	8.46915	9.10988	12.4145	-3.30465	0.101205		0.552277
PROKKA_10559	UniProtKB:P21175 Leucine-, isoleucine-, valine-, threonine-, and alanine-binding protein precursor [Pseudomonas aeruginosa] # Proteobacteria;Gammaproteobacteria;Pseudomonadales;Pseudomonadaceae;Pseudomonas;Pseudomonas aeruginosa	38.4416	7					12.9844	14.8617	10.8825	9.54099	10.4372	10.8483	12.9844	14.8617	10.3877	13.6926	-3.30488	0.101189		0.0999578
PROKKA_18966	CLUSTERS:PRK05567 inosine 5'-monophosphate dehydrogenase [] # Unknown_Taxa	57.0513	11	14.983	15.5409	14.53	17.8374	16.4458	19.4305	14.983	15.5409	14.53	17.8374	16.4458	19.4305	15.0773	18.3893	-3.31202	0.100689	+	0.0338455
PROKKA_07705	UniProtKB:P0A812 Holliday junction ATP-dependent DNA helicase RuvB [Escherichia coli] # Proteobacteria;Gammaproteobacteria;Enterobacteriales;Enterobacteriaceae;Escherichia;Escherichia coli	6.76471	2		10.5414				14.9528	9.16302	10.5414	10.271	9.36676	9.441	14.9528	10.1029	13.4282	-3.32529	0.0997675		0.542412
PROKKA_03013	No_DB_Hit hypothetical protein [] # Unknown_Taxa	17	3						13.9899	9.48181	8.57784	9.62917	9.61755	10.9335	13.9899	9.29845	12.6296	-3.33113	0.0993642		0.162552
PROKKA_82415	UniProtKB:Q6N4T2 30S ribosomal protein S12 [Rhodopseudomonas palustris] # Proteobacteria;Alphaproteobacteria;Rhizobiales;Bradyrhizobiaceae;Rhodopseudomonas;Rhodopseudomonas palustris	28.2258	5						14.6667	8.45156	9.44534	10.7172	9.28879	9.96542	14.6667	9.83009	13.1692	-3.3391	0.0988169		0.384656
PROKKA_33942	UniProtKB:Q7A7B3 50S ribosomal protein L25 [Staphylococcus aureus] # Firmicutes;Bacilli;Bacillales;Staphylococcaceae;Staphylococcus;Staphylococcus aureus	25.3731	5					14.5404	12.3107	8.4191	10.517	10.2461	10.7112	14.5404	12.3107	9.97636	13.3156	-3.33922	0.0988083		0.0965049
PROKKA_38783	UniProtKB:P23828 30S ribosomal protein S17 [unclassified_Geobacillus] # Firmicutes;Bacilli;Bacillales;Bacillaceae;Geobacillus;unclassified_Geobacillus	63.2184	12	17.9276	18.2486	13.448	16.6679	14.3347	22.4487	17.9276	18.2486	13.448	16.6679	14.3347	22.4487	17.5405	20.8948	-3.35433	0.0977789		0.679332
PROKKA_117170	UniProtKB:Q83ES6 Elongation factor Tu [Coxiella burnetii] # Proteobacteria;Gammaproteobacteria;Legionellales;Coxiellaceae;Coxiella;Coxiella burnetii	20.8543	7	11.0461	11.0714		13.5695	12.4131	15.0136	11.0461	11.0714	9.41346	13.5695	12.4131	15.0136	10.6878	14.0444	-3.35667	0.0976206	+	0.027553
PROKKA_60240	UniProtKB:P02942 Methyl-accepting chemotaxis protein I [Escherichia coli] # Proteobacteria;Gammaproteobacteria;Enterobacteriales;Enterobacteriaceae;Escherichia;Escherichia coli	3.8806	3						12.9275	8.35484	7.70452	8.986	9.14512	11.1954	12.9275	8.4416	11.8006	-3.35899	0.0974636		0.0764058
PROKKA_14696	UniProtKB:Q07340 Corrinoid/iron-sulfur protein large subunit [unclassified_Moorella] # Firmicutes;Clostridia;Thermoanaerobacterales;Thermoanaerobacteraceae;Moorella;unclassified_Moorella	59.5133	27	14.3145	14.5341	12.38	16.9632	16.0623	18.2691	14.3145	14.5341	12.38	16.9632	16.0623	18.2691	14.0081	17.3811	-3.37296	0.0965242	+	0.0231809
PROKKA_115593	Pfam:PF08239.5 Bacterial SH3 domain protein [] # Unknown_Taxa	25.2525	2						14.854	9.1739	11.0159	8.88591	10.81	9.9796	14.854	10.023	13.3996	-3.3766	0.0962814		0.254463
PROKKA_56483	UniProtKB:O34313 Trifunctional nucleotide phosphoesterase protein YfkN precursor [Bacillus subtilis] # Firmicutes;Bacilli;Bacillales;Bacillaceae;Bacillus;Bacillus subtilis	2.55941	2				13.1697		13.6688	9.34561	9.04055	10.0772	13.1697	10.2765	13.6688	9.55553	12.9341	-3.37853	0.0961523		0.0588825
PROKKA_29933	UniProtKB:P60338 Elongation factor Tu-A [unclassified_Thermus] # Deinococcus-Thermus;Deinococci;Thermales;Thermaceae;Thermus;unclassified_Thermus	40.3361	5						14.4168	8.54036	8.37998	10.6536	9.51065	10.5469	14.4168	9.59264	12.9716	-3.37899	0.0961217		0.23882
PROKKA_78984	UniProtKB:P81101 Ribosome-recycling factor [Bacillus subtilis] # Firmicutes;Bacilli;Bacillales;Bacillaceae;Bacillus;Bacillus subtilis	14.0541	3						13.9058	8.77874	8.28691	9.7018	8.91509	9.70037	13.9058	9.04468	12.4394	-3.39473	0.0950792		0.297818
PROKKA_82679	UniProtKB:Q9WZP2 Maritimacin [Thermotoga maritima] # Thermotogae;Thermotogae;Thermotogales;Thermotogaceae;Thermotoga;Thermotoga maritima	25.523	5						14.6649	9.2146	9.88627	10.2199	11.0471	10.053	14.6649	9.83136	13.2465	-3.41511	0.0937455		0.208028
EMBOSS_003	Keratin 2 epidermis - Mus musculus (Mouse).	7.6379	6						14.2428	9.58073	8.68896	9.52029	8.27011	9.79078	14.2428	9.3165	12.7441	-3.4276	0.0929374		0.453725
PROKKA_38799	UniProtKB:P46350 Ribosome-associated protein L7Ae-like protein [Bacillus subtilis] # Firmicutes;Bacilli;Bacillales;Bacillaceae;Bacillus;Bacillus subtilis	28.5714	2						14.6125	9.77053	8.91378	10.1472	10.0079	9.89412	14.6125	9.6968	13.1374	-3.44055	0.0921066		0.301056
PROKKA_49731	UniProtKB:Q5SK82 Lactate-binding periplasmic protein precursor [Thermus thermophilus] # Deinococcus-Thermus;Deinococci;Thermales;Thermaceae;Thermus;Thermus thermophilus	21.1864	5						14.0676	8.69257	8.4737	9.95924	10.199	9.72225	14.0676	9.20025	12.6431	-3.44286	0.0919594		0.190174
PROKKA_73789	UniProtKB:P19421 60 kDa chaperonin [Coxiella burnetii] # Proteobacteria;Gammaproteobacteria;Legionellales;Coxiellaceae;Coxiella;Coxiella burnetii	5.51724	3						14.9786	7.89499	9.41807	11.088	9.78001	9.84768	14.9786	10.0126	13.4719	-3.45934	0.0909151		0.349285
PROKKA_51877	UniProtKB:Q46121 DNA-binding protein HU [Campylobacter jejuni] # Proteobacteria;Epsilonproteobacteria;Campylobacterales;Campylobacteraceae;Campylobacter;Campylobacter jejuni	19.8413	3						15.6123	9.96301	8.94928	11.6237	8.36836	10.6856	15.6123	10.5974	14.0832	-3.48576	0.0892649		0.57752
PROKKA_86048	UniProtKB:P20418 Desulfoferrodoxin [Desulfovibrio vulgaris] # Proteobacteria;Deltaproteobacteria;Desulfovibrionales;Desulfovibrionaceae;Desulfovibrio;Desulfovibrio vulgaris	37.3016	5						15.5347	10.8326	8.37958	11.1561	8.92491	11.1625	15.5347	10.531	14.0318	-3.50083	0.0883373		0.457094
PROKKA_18053	UniProtKB:Q05203 Flagellin [Bacillus halodurans] # Firmicutes;Bacilli;Bacillales;Bacillaceae;Bacillus;Bacillus halodurans	36.255	14	12.1168	11.8813	11.5417	14.4197	13.2502	16.5501	12.1168	11.8813	11.5417	14.4197	13.2502	16.5501	11.8656	15.3765	-3.51087	0.0877249	+	0.0419031
PROKKA_128453	UniProtKB:P27245 Multiple antibiotic resistance protein MarR [Escherichia coli] # Proteobacteria;Gammaproteobacteria;Enterobacteriales;Enterobacteriaceae;Escherichia;Escherichia coli	22.5806	2				13.6382		13.6471	9.91109	9.87815	8.64963	13.6382	10.5705	13.6471	9.58588	13.141	-3.55513	0.0850745	+	0.046831
PROKKA_90819	UniProtKB:P24931 Rubrerythrin [Desulfovibrio vulgaris] # Proteobacteria;Deltaproteobacteria;Desulfovibrionales;Desulfovibrionaceae;Desulfovibrio;Desulfovibrio vulgaris	18.2292	4						13.7932	8.70708	8.43962	9.22392	9.88226	9.82152	13.7932	8.8277	12.3848	-3.55714	0.0849559		0.14954
PROKKA_23023	UniProtKB:P0AD14 Sensor histidine kinase YehU [Escherichia coli] # Proteobacteria;Gammaproteobacteria;Enterobacteriales;Enterobacteriaceae;Escherichia;Escherichia coli	18.3099	8						14.9483	10.2438	9.56578	9.95247	9.11393	11.5303	14.9483	9.947	13.5153	-3.5683	0.0843012		0.317677
PROKKA_14537	UniProtKB:P06130 Formate dehydrogenase subunit beta [unclassified_Methanobacterium] # Euryarchaeota;Methanobacteria;Methanobacteriales;Methanobacteriaceae;Methanobacterium;unclassified_Methanobacterium	29.0541	7		12.1022			12.1735	15.8798	9.53339	12.1022	8.59203	9.78454	12.1735	15.8798	10.8464	14.4208	-3.57437	0.0839473		0.28566
PROKKA_62365	UniProtKB:Q5SH23 Alpha-aminoadipate--LysW ligase LysX [Thermus thermophilus] # Deinococcus-Thermus;Deinococci;Thermales;Thermaceae;Thermus;Thermus thermophilus	9.85915	2				12.9814		14.1998	7.98866	10.7096	8.89159	12.9814	10.8794	14.1998	9.64598	13.2282	-3.58226	0.0834893		0.0500196
PROKKA_23053	HAMAP:MF_01010 23S rRNA (uracil(1939)-C(5))-methyltransferase RlmD [] # Unknown_Taxa	16.6052	3						14.762	9.88858	8.02116	10.4024	9.95321	10.9556	14.762	9.73759	13.3239	-3.58631	0.0832556		0.207638
PROKKA_20044	UniProtKB:P81535 Xaa-Pro dipeptidase [Pyrococcus furiosus] # Euryarchaeota;Thermococci;Thermococcales;Thermococcaceae;Pyrococcus;Pyrococcus furiosus	25.3687	9						14.8543	8.81323	10.4291	9.55671	9.27864	10.0802	14.8543	9.74911	13.35	-3.60091	0.0824175		0.373248
PROKKA_26235	UniProtKB:P0A5X5 30S ribosomal protein S19 [Mycobacterium bovis] # Actinobacteria;Actinobacteria;Actinomycetales;Mycobacteriaceae;Mycobacterium;Mycobacterium bovis	22.6804	2						14.6628	9.88224	9.61071	9.39517	9.14841	11.413	14.6628	9.64319	13.2503	-3.60714	0.0820622		0.258933
PROKKA_14309	UniProtKB:C3L5T6 putative nicotinate-nucleotide adenylyltransferase [Bacillus anthracis] # Firmicutes;Bacilli;Bacillales;Bacillaceae;Bacillus;Bacillus anthracis	19.1589	3		14.3292				18.0577	9.59172	14.3292	10.0119	7.71097	10.9468	18.0577	12.8654	16.4842	-3.61879	0.0814022		0.799098
PROKKA_17915	UniProtKB:O34580 ATP-dependent DNA helicase PcrA [Bacillus subtilis] # Firmicutes;Bacilli;Bacillales;Bacillaceae;Bacillus;Bacillus subtilis	7.40741	6	12.1689	11.5357	11.884	16.3043	15.521	13.5932	12.1689	11.5357	11.884	16.3043	15.521	13.5932	11.8858	15.5132	-3.62739	0.0809183	+	0.0165874
PROKKA_121947	UniProtKB:P66083 50S ribosomal protein L19 [Staphylococcus aureus] # Firmicutes;Bacilli;Bacillales;Staphylococcaceae;Staphylococcus;Staphylococcus aureus	24.5763	3				11.429		14.7312	9.6197	8.58137	10.3981	11.429	10.2067	14.7312	9.71376	13.3414	-3.6276	0.0809064		0.148738
PROKKA_41537	UniProtKB:Q07201 60 kDa chaperonin [unclassified_Geobacillus] # Firmicutes;Bacilli;Bacillales;Bacillaceae;Geobacillus;unclassified_Geobacillus	32.2464	23	15.7929	13.0033	15.9664	16.9859	17.7662	20.272	15.7929	13.0033	15.9664	16.9859	17.7662	20.272	15.3922	19.0416	-3.64942	0.0796922		0.0683109
PROKKA_87156	CLUSTERS:PRK11447 cellulose synthase subunit BcsC [] # Unknown_Taxa	22.7273	4				11.7632		14.9191	9.94407	9.05645	10.3822	11.7632	10.5045	14.9191	9.89285	13.5471	-3.65428	0.0794241		0.13036
PROKKA_123727	UniProtKB:P45514 Glycerol dehydratase large subunit [unclassified_Citrobacter freundii complex] # Proteobacteria;Gammaproteobacteria;Enterobacteriales;Enterobacteriaceae;Citrobacter;unclassified_Citrobacter freundii complex	38.6555	9					13.157	13.3737	8.96078	8.31795	9.60606	9.01736	13.157	13.3737	9.05592	12.7218	-3.66591	0.0787866		0.120073
PROKKA_27099	UniProtKB:Q5XCA8 Dihydropteroate synthase [Streptococcus pyogenes] # Firmicutes;Bacilli;Lactobacillales;Streptococcaceae;Streptococcus;Streptococcus pyogenes	59.7531	23	12.719	13.8313	13.6882	17.3872	16.6799	17.3851	12.719	13.8313	13.6882	17.3872	16.6799	17.3851	13.4901	17.1868	-3.69676	0.0771194	+	0.000891235
PROKKA_32786	No_DB_Hit hypothetical protein [] # Unknown_Taxa	34.3511	3						13.5242	9.13472	6.87553	8.50985	9.03049	10.2906	13.5242	8.44302	12.1418	-3.69873	0.0770141		0.137627
PROKKA_14645	UniProtKB:P35155 Segregation and condensation protein B [Bacillus subtilis] # Firmicutes;Bacilli;Bacillales;Bacillaceae;Bacillus;Bacillus subtilis	10.4712	2			13.4477			17.4027	8.93071	10.6907	13.4477	8.86619	10.504	17.4027	12.1156	15.8336	-3.71798	0.0759936		0.694881
PROKKA_86038	No_DB_Hit hypothetical protein [] # Unknown_Taxa	22.3022	3				11.9517		14.0958	8.49091	8.40355	9.90805	11.9517	9.87927	14.0958	9.11128	12.867	-3.75573	0.0740307		0.0811903
PROKKA_90516	UniProtKB:P0AFJ5 Phosphate regulon transcriptional regulatory protein PhoB [Escherichia coli] # Proteobacteria;Gammaproteobacteria;Enterobacteriales;Enterobacteriaceae;Escherichia;Escherichia coli	16.8067	2				13.1452		13.7802	8.38546	9.67073	9.4509	13.1452	10.9637	13.7802	9.2678	13.0319	-3.76409	0.0736033	+	0.0212312
PROKKA_14539	UniProtKB:Q8U2E4 Sulfhydrogenase 1 subunit gamma [Pyrococcus furiosus] # Euryarchaeota;Thermococci;Thermococcales;Thermococcaceae;Pyrococcus;Pyrococcus furiosus	20.4301	5		10.1086				15.4911	10.1604	10.1086	10.3946	9.65621	11.1618	15.4911	10.2267	14.0001	-3.7734	0.0731296		0.343031
PROKKA_70902	UniProtKB:Q07201 60 kDa chaperonin [unclassified_Geobacillus] # Firmicutes;Bacilli;Bacillales;Bacillaceae;Geobacillus;unclassified_Geobacillus	10.8856	10	15.6063	12.8919	15.8988	17.0688	17.7278	20.2773	15.6063	12.8919	15.8988	17.0688	17.7278	20.2773	15.2706	19.0473	-3.77679	0.0729579		0.0600436
PROKKA_19928	UniProtKB:P96677 HTH-type transcriptional repressor AseR [Bacillus subtilis] # Firmicutes;Bacilli;Bacillales;Bacillaceae;Bacillus;Bacillus subtilis	56.0345	6		14.1945		16.423	15.7021	17.0922	9.35544	14.1945	9.09736	16.423	15.7021	17.0922	12.6992	16.5147	-3.81547	0.0710278	+	0.0317245
PROKKA_105411	UniProtKB:Q04152 Transcriptional regulatory protein ros [unclassified_Agrobacterium tumefaciens complex] # Proteobacteria;Alphaproteobacteria;Rhizobiales;Rhizobiaceae;Agrobacterium;unclassified_Agrobacterium tumefaciens complex	22.2222	3						14.2772	9.68107	7.61633	8.96121	9.02184	10.0935	14.2772	8.98066	12.8049	-3.82423	0.0705981		0.237543
PROKKA_17968	UniProtKB:Q97E82 putative 2-phosphosulfolactate phosphatase [Clostridium acetobutylicum] # Firmicutes;Clostridia;Clostridiales;Clostridiaceae;Clostridium;Clostridium acetobutylicum	7.40741	2				14.1339	13.4254		9.0341	9.18339	10.1067	14.1339	13.4254	11.2238	9.52373	13.3522	-3.82843	0.0703926	+	0.020546
PROKKA_126511	No_DB_Hit hypothetical protein [] # Unknown_Taxa	35.5556	2						15.421	10.4689	8.51186	10.4877	9.79748	9.99526	15.421	10.0671	13.8975	-3.83048	0.0702929		0.382881
PROKKA_60064	UniProtKB:Q6N4U0 30S ribosomal protein S3 [Rhodopseudomonas palustris] # Proteobacteria;Alphaproteobacteria;Rhizobiales;Bradyrhizobiaceae;Rhodopseudomonas;Rhodopseudomonas palustris	6.54206	2						13.7406	8.29834	7.97993	9.25537	9.36617	11.2601	13.7406	8.61767	12.4512	-3.83356	0.0701427		0.0901032
PROKKA_113712	UniProtKB:P0A4S2 Fructose-bisphosphate aldolase [Streptococcus pneumoniae] # Firmicutes;Bacilli;Lactobacillales;Streptococcaceae;Streptococcus;Streptococcus pneumoniae	6.60377	2				13.0798	12.6359	14.0144	8.46292	8.99043	10.3939	13.0798	12.6359	14.0144	9.52287	13.3614	-3.83848	0.069904	+	0.00493464
PROKKA_39729	Pfam:PF12773.1 Double zinc ribbon [] # Unknown_Taxa	29.81	19					10.9986	15.8724	10.1417	11.3187	9.41443	9.74081	10.9986	15.8724	10.5072	14.3556	-3.84834	0.069428		0.382361
PROKKA_23041	CLUSTERS:PRK09726 antitoxin HipB [] # Unknown_Taxa	25.2632	2						15.5882	9.2992	9.47109	11.1272	10.7483	9.89747	15.5882	10.2194	14.0795	-3.86013	0.0688628		0.320825
PROKKA_26257	UniProtKB:Q5SLM2 60 kDa chaperonin [Thermus thermophilus] # Deinococcus-Thermus;Deinococci;Thermales;Thermaceae;Thermus;Thermus thermophilus	37.1324	22	15.601	10.5709	15.8935	17.0069	17.7366	20.2935	15.601	10.5709	15.8935	17.0069	17.7366	20.2935	15.1894	19.0561	-3.86671	0.0685494		0.0960114
PROKKA_26653	No_DB_Hit hypothetical protein [] # Unknown_Taxa	17.9389	4					12.8372	15.2606	10.1074	8.94495	10.6718	9.75517	12.8372	15.2606	10.0711	13.9488	-3.87764	0.0680322		0.180464
PROKKA_28484	UniProtKB:Q7A5J1 DNA-binding protein HU [Staphylococcus aureus] # Firmicutes;Bacilli;Bacillales;Staphylococcaceae;Staphylococcus;Staphylococcus aureus	46.7391	4	13.6714		14.5173	15.4543	18.7436	16.3847	13.6714	10.6705	14.5173	15.4543	18.7436	16.3847	13.6335	17.5341	-3.90052	0.0669616		0.0622891
PROKKA_81898	UniProtKB:P84253 Molybdenum storage protein subunit beta [Azotobacter vinelandii] # Proteobacteria;Gammaproteobacteria;Pseudomonadales;Pseudomonadaceae;Azotobacter;Azotobacter vinelandii	6.66667	2				12.6805		14.823	9.75421	8.80487	10.1044	12.6805	10.0487	14.823	9.65086	13.5749	-3.92407	0.0658775		0.107725
PROKKA_86640	UniProtKB:Q9K1H0 Outer membrane protein assembly factor BamA precursor [Neisseria meningitidis] # Proteobacteria;Betaproteobacteria;Neisseriales;Neisseriaceae;Neisseria;Neisseria meningitidis	27.0396	18				10.9612	14.2328	13.8853	8.78592	9.56465	10.2229	10.9612	14.2328	13.8853	9.64009	13.5658	-3.92575	0.0658009	+	0.0350622
PROKKA_56588	UniProtKB:P02395 50S ribosomal protein L7/L12 [unclassified_Micrococcus] # Actinobacteria;Actinobacteria;Actinomycetales;Micrococcaceae;Micrococcus;unclassified_Micrococcus	25	2					14.4583	14.4525	8.93722	10.3303	10.2501	10.469	14.4583	14.4525	9.96361	13.9152	-3.95164	0.0646306		0.0791727
PROKKA_13219	UniProtKB:P96110 Glutamate dehydrogenase [Thermotoga maritima] # Thermotogae;Thermotogae;Thermotogales;Thermotogaceae;Thermotoga;Thermotoga maritima	42.723	15				11.4466	13.0884	14.9175	9.08014	10.3335	9.79965	11.4466	13.0884	14.9175	9.8259	13.7884	-3.96253	0.0641447	+	0.0328629
PROKKA_126632	UniProtKB:A9ILH7 Chaperone protein DnaK [Bartonella tribocorum] # Proteobacteria;Alphaproteobacteria;Rhizobiales;Bartonellaceae;Bartonella;Bartonella tribocorum	20	5						15.0703	9.11829	7.75755	10.5727	9.84919	9.7072	15.0703	9.57941	13.5572	-3.97784	0.0634676		0.28554
PROKKA_14693	HAMAP:MF_00355 Light-independent protochlorophyllide reductase iron-sulfur ATP-binding protein [] # Unknown_Taxa	44.1509	7		10.7477		11.6321	12.9065	15.276	9.61958	10.7477	9.35408	11.6321	12.9065	15.276	10.041	14.0398	-3.99888	0.0625486	+	0.0429938
PROKKA_54791	UniProtKB:Q59110 Sulfite reductase, dissimilatory-type subunit beta [Archaeoglobus fulgidus] # Euryarchaeota;Archaeoglobi;Archaeoglobales;Archaeoglobaceae;Archaeoglobus;Archaeoglobus fulgidus	34.2776	9			13.0659	14.5519	15.3053	16.4931	8.95164	9.30703	13.0659	14.5519	15.3053	16.4931	11.6593	15.6731	-4.01382	0.061904	+	0.0249695
PROKKA_14692	UniProtKB:Q9F8A8 Carbon monoxide dehydrogenase 2 [Carboxydothermus hydrogenoformans] # Firmicutes;Clostridia;Thermoanaerobacterales;Thermoanaerobacteraceae;Carboxydothermus;Carboxydothermus hydrogenoformans	56.2021	33	13.7538	11.7362	11.5942	15.3317	15.7105	17.904	13.7538	11.7362	11.5942	15.3317	15.7105	17.904	12.7254	16.7908	-4.06533	0.0597331	+	0.0204601
PROKKA_97923	UniProtKB:Q925Z2 DNA-directed RNA polymerase subunit alpha [Sinorhizobium meliloti] # Proteobacteria;Alphaproteobacteria;Rhizobiales;Rhizobiaceae;Sinorhizobium;Sinorhizobium meliloti	21.2644	5				13.6261		13.5274	8.95811	8.76329	9.23046	13.6261	10.9575	13.5274	8.99676	13.1054	-4.10868	0.0579649	+	0.0136098
PROKKA_93314	UniProtKB:P21175 Leucine-, isoleucine-, valine-, threonine-, and alanine-binding protein precursor [Pseudomonas aeruginosa] # Proteobacteria;Gammaproteobacteria;Pseudomonadales;Pseudomonadaceae;Pseudomonas;Pseudomonas aeruginosa	25.3846	9				11.513	12.2843	14.2112	8.61245	8.78443	9.49644	11.513	12.2843	14.2112	9.01738	13.1292	-4.11178	0.0578405	+	0.0119166
PROKKA_75702	UniProtKB:Q46505 NADP-reducing hydrogenase subunit HndA [unclassified_Desulfovibrio] # Proteobacteria;Deltaproteobacteria;Desulfovibrionales;Desulfovibrionaceae;Desulfovibrio;unclassified_Desulfovibrio	32.2835	5				12.4368		15.2129	10.2288	9.20533	9.6089	12.4368	9.87651	15.2129	9.74323	13.8554	-4.11212	0.0578267		0.145929
PROKKA_25656	UniProtKB:P42437 Uroporphyrinogen-III C-methyltransferase [Bacillus subtilis] # Firmicutes;Bacilli;Bacillales;Bacillaceae;Bacillus;Bacillus subtilis	22.3108	11						15.2273	9.73178	9.19122	9.84227	8.62881	10.9828	15.2273	9.61519	13.7306	-4.11539	0.0576958		0.355852
PROKKA_25654	UniProtKB:P21920 Precorrin-6A reductase [unclassified_Pseudomonas pertucinogena group] # Proteobacteria;Gammaproteobacteria;Pseudomonadales;Pseudomonadaceae;Pseudomonas;unclassified_Pseudomonas pertucinogena group	12.2137	3						13.9897	7.44599	8.54998	9.01469	8.79378	10.8374	13.9897	8.47358	12.5935	-4.11988	0.0575164		0.1437
PROKKA_43492	UniProtKB:A9ILH7 Chaperone protein DnaK [Bartonella tribocorum] # Proteobacteria;Alphaproteobacteria;Rhizobiales;Bartonellaceae;Bartonella;Bartonella tribocorum	4.34109	4	12.2749			11.4053	11.4202	16.5886	12.2749	8.29911	9.27404	11.4053	11.4202	16.5886	10.9391	15.0813	-4.14227	0.0566307		0.203436
PROKKA_03114	Pfam:PF12771.1 Starch-binding associating with outer membrane [] # Unknown_Taxa	15.6187	6						14.5149	8.80148	8.37512	9.32655	9.77664	9.89885	14.5149	8.88697	13.0386	-4.15165	0.0562636		0.180938
PROKKA_14636	HAMAP:MF_00479 Electron transport complex subunit RsxG [] # Unknown_Taxa	9.06801	3						14.9141	8.6749	8.36145	10.2057	8.52439	11.5263	14.9141	9.32081	13.4764	-4.15559	0.0561104		0.253478
PROKKA_126944	UniProtKB:P64027 Elongation factor Tu [Neisseria meningitidis] # Proteobacteria;Betaproteobacteria;Neisseriales;Neisseriaceae;Neisseria;Neisseria meningitidis	17.4515	5	10.2505			13.5303	12.5539	15.1126	10.2505	9.70217	9.73528	13.5303	12.5539	15.1126	9.91862	14.1161	-4.19752	0.0545032	+	0.00745956
PROKKA_32738	UniProtKB:Q8YEE8 hypothetical protein [Brucella melitensis] # Proteobacteria;Alphaproteobacteria;Rhizobiales;Brucellaceae;Brucella;Brucella melitensis	56.6986	17			12.4243	15.9505	13.0341	16.1384	10.6126	9.53339	12.4243	15.9505	13.0341	16.1384	11.3449	15.5492	-4.20433	0.0542465	+	0.0332356
PROKKA_129607	UniProtKB:P0AG67 30S ribosomal protein S1 [Escherichia coli] # Proteobacteria;Gammaproteobacteria;Enterobacteriales;Enterobacteriaceae;Escherichia;Escherichia coli	18.8527	4						15.9668	10.4539	8.97842	10.707	10.5175	9.9194	15.9668	10.2202	14.4357	-4.21544	0.0538302		0.354959
PROKKA_32748	UniProtKB:Q49135 Methenyltetrahydrofolate cyclohydrolase [Methylobacterium extorquens] # Proteobacteria;Alphaproteobacteria;Rhizobiales;Methylobacteriaceae;Methylobacterium;Methylobacterium extorquens	19.0476	3						14.5372	9.15756	8.19249	9.12427	10.9085	10.1132	14.5372	8.88842	13.1253	-4.23685	0.0530371		0.0962055
PROKKA_126575	UniProtKB:Q8YEE8 hypothetical protein [Brucella melitensis] # Proteobacteria;Alphaproteobacteria;Rhizobiales;Brucellaceae;Brucella;Brucella melitensis	28.3636	5						14.9783	9.37	8.87312	9.32017	9.47299	9.80085	14.9783	9.20441	13.4632	-4.25884	0.0522351		0.280883
PROKKA_04470	UniProtKB:Q58409 Methanogen homoaconitase large subunit [Methanocaldococcus jannaschii] # Euryarchaeota;Methanococci;Methanococcales;Methanocaldococcaceae;Methanocaldococcus;Methanocaldococcus jannaschii	2.36486	2	11.1713					16.0087	11.1713	7.81499	9.8071	9.84981	10.2611	16.0087	10.1579	14.47	-4.31217	0.0503395		0.331911
PROKKA_32262	UniProtKB:Q5SLM2 60 kDa chaperonin [Thermus thermophilus] # Deinococcus-Thermus;Deinococci;Thermales;Thermaceae;Thermus;Thermus thermophilus	48.5294	23				9.82358	12.2267	15.4927	9.29813	8.3989	10.6153	9.82358	12.2267	15.4927	9.72321	14.0759	-4.35266	0.0489461		0.156134
PROKKA_14466	No_DB_Hit hypothetical protein [] # Unknown_Taxa	32.0513	3						15.4178	8.6455	9.99285	9.69021	9.35889	10.7268	15.4178	9.54787	13.9083	-4.36045	0.0486825		0.272134
PROKKA_14755	No_DB_Hit hypothetical protein [] # Unknown_Taxa	32.1101	4						16.6729	11.7508	10.0874	9.39706	10.2909	10.5917	16.6729	10.7617	15.126	-4.36438	0.0485502		0.391169
PROKKA_45899	UniProtKB:P0AG80 sn-glycerol-3-phosphate-binding periplasmic protein UgpB precursor [Escherichia coli] # Proteobacteria;Gammaproteobacteria;Enterobacteriales;Enterobacteriaceae;Escherichia;Escherichia coli	11.9816	4				11.8732	11.9371	14.185	8.42078	8.29241	9.24538	11.8732	11.9371	14.185	8.71784	13.0977	-4.37988	0.0480314	+	0.00797129
PROKKA_25648	UniProtKB:O29535 Putative cobalt-precorrin-6A synthase [deacetylating] [Archaeoglobus fulgidus] # Euryarchaeota;Archaeoglobi;Archaeoglobales;Archaeoglobaceae;Archaeoglobus;Archaeoglobus fulgidus	25.7069	7					13.1655	14.8655	8.3196	7.95156	10.3703	9.43534	13.1655	14.8655	9.29972	13.693	-4.3933	0.0475866		0.111329
PROKKA_14780	UniProtKB:P97027 Aliphatic sulfonates import ATP-binding protein SsuB [Bacillus subtilis] # Firmicutes;Bacilli;Bacillales;Bacillaceae;Bacillus;Bacillus subtilis	24.8996	4						15.7127	8.84985	9.26456	10.5332	9.59322	10.4537	15.7127	9.73601	14.185	-4.449	0.0457844		0.296975
PROKKA_14781	UniProtKB:P40400 Putative aliphatic sulfonates-binding protein precursor [Bacillus subtilis] # Firmicutes;Bacilli;Bacillales;Bacillaceae;Bacillus;Bacillus subtilis	76.5766	33	16.946	16.9108	16.9197	21.7449	20.8323	21.4649	16.946	16.9108	16.9197	21.7449	20.8323	21.4649	16.9256	21.3956	-4.46998	0.0451236	+	8.15119e-05
PROKKA_76015	UniProtKB:Q9I5A5 Phosphate acetyltransferase [Pseudomonas aeruginosa] # Proteobacteria;Gammaproteobacteria;Pseudomonadales;Pseudomonadaceae;Pseudomonas;Pseudomonas aeruginosa	17.4648	4				14.1669	13.2453	14.1387	10.1643	9.2275	8.3819	14.1669	13.2453	14.1387	9.43779	13.9088	-4.47101	0.0450911	+	0.00153747
PROKKA_120995	UniProtKB:P15013 ATP synthase subunit b precursor [unclassified_Rhodospirillum] # Proteobacteria;Alphaproteobacteria;Rhodospirillales;Rhodospirillaceae;Rhodospirillum;unclassified_Rhodospirillum	30.6452	5						15.4537	9.78144	9.4027	9.13982	8.68739	11.1318	15.4537	9.46557	13.9517	-4.48612	0.0446213		0.308479
PROKKA_131760	UniProtKB:Q1QWP0 (2R)-sulfolactate sulfo-lyase subunit beta [Chromohalobacter salexigens] # Proteobacteria;Gammaproteobacteria;Oceanospirillales;Halomonadaceae;Chromohalobacter;Chromohalobacter salexigens	14.2857	2						16.572	10.7239	9.93879	10.6169	10.6406	9.30279	16.572	10.4659	15.0197	-4.55371	0.0425791		0.480742
PROKKA_14409	UniProtKB:G3KIM6 Acryloyl-CoA reductase electron transfer subunit beta [unclassified_Tyzzerella] # Firmicutes;Clostridia;Clostridiales;Lachnospiraceae;Tyzzerella;unclassified_Tyzzerella	69.213	31	15.053	13.8033	15.0301	17.4776	18.1541	20.4651	15.053	13.8033	15.0301	17.4776	18.1541	20.4651	14.7339	19.289	-4.55502	0.0425405	+	0.014927
PROKKA_95564	No_DB_Hit hypothetical protein [] # Unknown_Taxa	16.0839	2						14.9785	9.11512	8.78224	8.62068	7.8605	10.4083	14.9785	8.85427	13.463	-4.60869	0.0409871		0.343052
PROKKA_38807	HAMAP:MF_00422 Protein translocase subunit SecE [] # Unknown_Taxa	14.6341	2		13.7282		13.9003	14.3342	18.3834	8.77033	13.7282	10.5116	13.9003	14.3342	18.3834	12.332	16.9426	-4.61068	0.0409304		0.0898642
PROKKA_37478	UniProtKB:Q01969 Outer membrane protein alpha precursor [Thermotoga maritima] # Thermotogae;Thermotogae;Thermotogales;Thermotogaceae;Thermotoga;Thermotoga maritima	15.4018	13				12.8277	13.9457	14.555	8.01701	9.44466	9.90623	12.8277	13.9457	14.555	9.31849	13.9391	-4.62059	0.0406504	+	0.00362187
PROKKA_106324	UniProtKB:A0QSD8 50S ribosomal protein L16 [Mycobacterium smegmatis] # Actinobacteria;Actinobacteria;Actinomycetales;Mycobacteriaceae;Mycobacterium;Mycobacterium smegmatis	27.5362	4						15.3936	9.65814	8.82457	9.08971	8.83059	9.91323	15.3936	9.23377	13.8554	-4.62168	0.0406197		0.345114
PROKKA_125871	HAMAP:MF_00367 GTPase Era [] # Unknown_Taxa	21.9231	5				12.3982		15.1804	8.6014	9.33967	9.59499	12.3982	11.1417	15.1804	9.23655	13.8659	-4.62937	0.0404036	+	0.0387337
PROKKA_73859	UniProtKB:Q99TF3 Putative universal stress protein [Staphylococcus aureus] # Firmicutes;Bacilli;Bacillales;Staphylococcaceae;Staphylococcus;Staphylococcus aureus	18.705	2				13.7766	13.8993	15.0818	9.22931	9.89132	9.43738	13.7766	13.8993	15.0818	9.54639	14.3807	-4.83426	0.0350544	+	0.000502083
PROKKA_24987	UniProtKB:P0ABF4 Ethanolamine utilization protein EutM precursor [Escherichia coli] # Proteobacteria;Gammaproteobacteria;Enterobacteriales;Enterobacteriaceae;Escherichia;Escherichia coli	75.5319	6					13.655	15.8101	8.59584	8.04509	10.8354	9.48057	13.655	15.8101	9.69012	14.5319	-4.84181	0.0348715		0.134837
PROKKA_109768	No_DB_Hit hypothetical protein [] # Unknown_Taxa	20	4				14.3509	12.5398	14.6998	9.02848	8.65407	9.8752	14.3509	12.5398	14.6998	9.27937	14.1213	-4.8419	0.0348693	+	0.00354803
PROKKA_16143	CLUSTERS:PRK11553 alkanesulfonate transporter substrate-binding subunit [] # Unknown_Taxa	14.3312	3						15.1473	8.4293	9.03551	8.6399	8.53262	10.1394	15.1473	8.72382	13.6207	-4.89688	0.0335654		0.267865
PROKKA_09246	UniProtKB:P0A3H0 DNA-binding protein HU [unclassified_Geobacillus] # Firmicutes;Bacilli;Bacillales;Bacillaceae;Geobacillus;unclassified_Geobacillus	33.0189	5					16.0659	13.9587	10.192	8.86786	10.15	9.58061	16.0659	13.9587	9.85235	14.7951	-4.94272	0.0325158		0.151619
PROKKA_17901	UniProtKB:P45323 Molybdate-binding periplasmic protein precursor [Haemophilus influenzae] # Proteobacteria;Gammaproteobacteria;Pasteurellales;Pasteurellaceae;Haemophilus;Haemophilus influenzae	72.0588	15	13.9521	14.1462	13.0151	18.7052	17.5365	19.4005	13.9521	14.1462	13.0151	18.7052	17.5365	19.4005	13.782	18.7357	-4.95368	0.0322696	+	0.00169664
PROKKA_30353	UniProtKB:O34313 Trifunctional nucleotide phosphoesterase protein YfkN precursor [Bacillus subtilis] # Firmicutes;Bacilli;Bacillales;Bacillaceae;Bacillus;Bacillus subtilis	25.2941	10				13.2862	12.7226	15.633	9.83569	7.85503	9.99019	13.2862	12.7226	15.633	9.49343	14.459	-4.96559	0.0320043	+	0.014438
PROKKA_23035	No_DB_Hit hypothetical protein [] # Unknown_Taxa	31.8519	4				14.1863		16.4479	9.39421	8.60062	11.2761	14.1863	11.7769	16.4479	10.205	15.1823	-4.97733	0.031745	+	0.0488438
PROKKA_112797	UniProtKB:G3XDA3 Methyl-accepting chemotaxis protein CtpH [Pseudomonas aeruginosa] # Proteobacteria;Gammaproteobacteria;Pseudomonadales;Pseudomonadaceae;Pseudomonas;Pseudomonas aeruginosa	49.0446	4						15.8068	8.30795	8.00257	10.2414	9.27469	9.13587	15.8068	9.21584	14.2513	-5.03544	0.0304917		0.330685
PROKKA_18006	No_DB_Hit hypothetical protein [] # Unknown_Taxa	18.5759	8						15.8318	8.11417	8.19382	10.1933	7.59234	9.91753	15.8318	9.1805	14.2753	-5.09475	0.0292635		0.420967
PROKKA_17969	UniProtKB:Q9X1E2 Methyl-accepting chemotaxis protein 4 [Thermotoga maritima] # Thermotogae;Thermotogae;Thermotogales;Thermotogaceae;Thermotoga;Thermotoga maritima	44.0559	10	11.8799			15.5748	16.2011	16.3523	11.8799	9.85525	10.3901	15.5748	16.2011	16.3523	10.9747	16.0799	-5.10528	0.0290508	+	0.00120737
PROKKA_27088	UniProtKB:P80240 Transcription elongation factor GreA [Bacillus subtilis] # Firmicutes;Bacilli;Bacillales;Bacillaceae;Bacillus;Bacillus subtilis	49.6815	9	10.6587	12.488		15.2425	13.8918	17.8545	10.6587	12.488	9.99226	15.2425	13.8918	17.8545	11.4477	16.5655	-5.11779	0.0288	+	0.0288081
PROKKA_21438	HAMAP:MF_00226_B Putative competence-damage inducible protein [] # Unknown_Taxa	34.3109	9	11.5606	11.7499		12.0797	13.8691	17.9185	11.5606	11.7499	10.1859	12.0797	13.8691	17.9185	11.3124	16.4417	-5.12932	0.0285708		0.126575
PROKKA_103648	UniProtKB:P55323 Transcriptional regulatory protein MucR [Sinorhizobium meliloti] # Proteobacteria;Alphaproteobacteria;Rhizobiales;Rhizobiaceae;Sinorhizobium;Sinorhizobium meliloti	52.2059	5						15.4266	7.4764	8.64734	9.50609	10.5101	9.96099	15.4266	8.76619	13.9199	-5.15371	0.0280918		0.135497
PROKKA_107631	CLUSTERS:PRK05579 bifunctional phosphopantothenoylcysteine decarboxylase/phosphopantothenate synthase [] # Unknown_Taxa	51.9126	5				14.2599	14.5866	15.9765	8.65468	9.97358	10.6625	14.2599	14.5866	15.9765	9.97978	15.145	-5.16524	0.0278681	+	0.00280177
PROKKA_102337	UniProtKB:Q58025 Manganese-dependent inorganic pyrophosphatase [Methanocaldococcus jannaschii] # Euryarchaeota;Methanococci;Methanococcales;Methanocaldococcaceae;Methanocaldococcus;Methanocaldococcus jannaschii	35.8306	7				15.928	14.1482	14.8743	9.31795	9.37779	10.6663	15.928	14.1482	14.8743	9.93103	15.1692	-5.23817	0.0264945	+	0.00156282
PROKKA_78575	Pfam:PF12849.1 PBP superfamily domain protein [] # Unknown_Taxa	25.448	5				14.8619	14.5849	14.8488	9.35671	9.9234	9.13746	14.8619	14.5849	14.8488	9.51165	14.7707	-5.25907	0.0261134	+	2.98682e-05
PROKKA_30431	UniProtKB:Q7A5J1 DNA-binding protein HU [Staphylococcus aureus] # Firmicutes;Bacilli;Bacillales;Staphylococcaceae;Staphylococcus;Staphylococcus aureus	71	10					16.5025		8.24351	8.98412	10.6977	10.9768	16.5025	9.09229	9.68551	14.9568	-5.27128	0.0258932		0.285416
PROKKA_21511	UniProtKB:O25581 putative tautomerase [Helicobacter pylori] # Proteobacteria;Epsilonproteobacteria;Campylobacterales;Helicobacteraceae;Helicobacter;Helicobacter pylori	33.8235	2				13.3674		16.1759	9.81238	7.35525	10.144	13.3674	9.95946	16.1759	9.51461	14.8003	-5.2857	0.0256357		0.112102
PROKKA_54788	UniProtKB:O58308 Coenzyme A disulfide reductase [Pyrococcus horikoshii] # Euryarchaeota;Thermococci;Thermococcales;Thermococcaceae;Pyrococcus;Pyrococcus horikoshii	21.8247	9				12.7234	13.8907	15.0314	9.13708	8.49835	8.94861	12.7234	13.8907	15.0314	8.88543	14.1737	-5.28825	0.0255904	+	0.00192362
PROKKA_106328	UniProtKB:P60624 50S ribosomal protein L24 [Escherichia coli] # Proteobacteria;Gammaproteobacteria;Enterobacteriales;Enterobacteriaceae;Escherichia;Escherichia coli	17.5926	2						15.948	8.56352	9.26634	9.29949	10.0225	9.91645	15.948	9.08061	14.4081	-5.32751	0.0249035		0.219577
PROKKA_104007	UniProtKB:P0AG67 30S ribosomal protein S1 [Escherichia coli] # Proteobacteria;Gammaproteobacteria;Enterobacteriales;Enterobacteriaceae;Escherichia;Escherichia coli	18.8527	4						15.8762	9.14084	9.16851	8.3777	9.6438	9.64448	15.8762	8.93914	14.3291	-5.38998	0.0238481		0.248401
PROKKA_81948	UniProtKB:P30860 ABC transporter arginine-binding protein 1 precursor [Escherichia coli] # Proteobacteria;Gammaproteobacteria;Enterobacteriales;Enterobacteriaceae;Escherichia;Escherichia coli	55.4656	14						16.0871	9.93466	8.49634	8.47318	9.77795	9.99658	16.0871	9.14223	14.541	-5.39874	0.0237037		0.232391
PROKKA_102765	No_DB_Hit hypothetical protein [] # Unknown_Taxa	48.2759	8					13.8075	17.2826	8.52599	10.9068	10.7326	9.61152	13.8075	17.2826	10.3772	15.8283	-5.45114	0.0228583		0.208778
PROKKA_56589	UniProtKB:Q8VVE3 50S ribosomal protein L10 [Thermus thermophilus] # Deinococcus-Thermus;Deinococci;Thermales;Thermaceae;Thermus;Thermus thermophilus	21.9251	3					16.3737	14.3095	9.33471	7.87073	10.3151	8.95619	16.3737	14.3095	9.48765	15.1048	-5.6172	0.020373		0.156836
PROKKA_118521	UniProtKB:C5CC48 50S ribosomal protein L6 [Micrococcus luteus] # Actinobacteria;Actinobacteria;Actinomycetales;Micrococcaceae;Micrococcus;Micrococcus luteus	51.1111	6				14.7954	13.6007	15.8649	8.82286	9.36621	9.80693	14.7954	13.6007	15.8649	9.38696	15.0324	-5.64543	0.0199782	+	0.00160662
PROKKA_14656	UniProtKB:O32727 Anti-sigma F factor [unclassified_Geobacillus] # Firmicutes;Bacilli;Bacillales;Bacillaceae;Geobacillus;unclassified_Geobacillus	26.7123	3						16.2299	8.98963	8.15335	9.61689	9.80351	10.8499	16.2299	9.03913	14.6955	-5.65633	0.0198278		0.172684
PROKKA_75703	UniProtKB:Q46506 NADP-reducing hydrogenase subunit HndB [unclassified_Desulfovibrio] # Proteobacteria;Deltaproteobacteria;Desulfovibrionales;Desulfovibrionaceae;Desulfovibrio;unclassified_Desulfovibrio	55.9055	6						16.2266	8.56818	8.25591	9.74541	10.0908	10.1919	16.2266	9.00711	14.6835	-5.67644	0.0195534		0.186174
PROKKA_75704	UniProtKB:Q46507 NADP-reducing hydrogenase subunit HndC [unclassified_Desulfovibrio] # Proteobacteria;Deltaproteobacteria;Desulfovibrionales;Desulfovibrionaceae;Desulfovibrio;unclassified_Desulfovibrio	31.3008	11	10.0062	10.7295		12.1231	11.9863	17.6555	10.0062	10.7295	10.3937	12.1231	11.9863	17.6555	10.4064	16.1289	-5.72246	0.0189394		0.132251
PROKKA_17571	UniProtKB:P02348 DNA-binding protein HRL53 [unclassified_Rhizobium] # Proteobacteria;Alphaproteobacteria;Rhizobiales;Rhizobiaceae;Rhizobium;unclassified_Rhizobium	37	4					15.6162	14.9798	8.96203	8.56665	9.44507	10.785	15.6162	14.9798	9.03607	14.7784	-5.7423	0.0186809	+	0.0353479
PROKKA_21486	No_DB_Hit hypothetical protein [] # Unknown_Taxa	19.8276	3				14.3508		16.2023	8.44902	8.63569	10.0069	14.3508	9.31853	16.2023	9.20955	14.9797	-5.7702	0.018323		0.114189
[truncated: 46 more rows]

## Sheet: Time_Point_2 (TP2)
Table S2. Summary of proteins identified in RM cultures grown with DCA or DCM and samples were collected near the end of electron donor consumption (T15 = 15 days). Approximately 95% of the initial amount of electron donor was consumed when the samples were collected. Imputed values from proteomics data processing are shown in orange color (see explanation in Materials & Method section of manuscr…
[truncated: 1,405 more rows]
