# Supplementary material for: Anaerobic Microbial Metabolism of Dichloroacetate
Source: mBio. 2021 Apr 27;12(2):e00537-21. doi: 10.1128/mBio.00537-21 (PMC8092247; doi:10.1128/mBio.00537-21)
Supplement: TABLE S3 [file mBio.00537-21-st003.xlsx]

## Sheet: Table S3A
Table S3A. Nucleotide sequences of the primers designed for PCR amplification of the had1 and had2 genes to construct overexpression plasmids. Primer sets NJ762/NJ763 and NJ764/NJ765 were used to amplify the had genes (locus tag prokka_14344 and prokka_14346) from genomic DNA extracted from DCA-grown biomass. The homology regions for vector recombination are highlighted in blue font.
Primer	Sequence (5’-3’)
NJ762	CTAGAAATAATTTTGTTTAACTTTAAGAAGGAGATATACCATGATTAGAGCTGTAGTCTTTGATGCC
NJ763	AGCAGCCGGATCTCAGTGGTGGTGGTGGTGGTGCTCGAGTTCAAATATTCTTAGTTTTGAGGGCCAAC
NJ764	CTAGAAATAATTTTGTTTAACTTTAAGAAGGAGATATACCATGATTAAGGCATGCGCATTTGATG
NJ765	AGCAGCCGGATCTCAGTGGTGGTGGTGGTGGTGCTCGAGTTTATAGGCCTTTAACTTTTTGAGCC

## Sheet: Table S3B
Table S3B. Plasmids used for cloning and overexpression of had genes.
Plasmid	Description	Source or reference
pET 28a(+)	General E. coli expression vector with IPTG induction	EMD Millipore
pKD46	Red swap plasmid carrying λ Red recombinase	Datsenko KA, Wanner BL. 2000. Proc Natl Acad Sci USA 97:6640-6645.
pNJ097	pET-28a(+) with IPTG-inducible expression of Diel had1 (locus tag: prokka_14344)	This Study
pNJ098	pET-28a(+) with IPTG-inducible expression of Diel had2 (locus tag: prokka_14346)	This Study
pNJ100	pET-28a(+) with IPTG-inducible expression of Diel had1 (locus tag: prokka_14344) carrying an N-terminal 6X-HIS tag	This Study
pNJ101	pET-28a(+) with IPTG-inducible expression of Diel had2 (locus tag: prokka_14346) carrying an N-terminal 6X-HIS tag	This Study
IPTG: isopropyl β-D-1-thiogalactopyranoside; Diel: ‘Ca. Dichloromethanomonas elyunquensis’

## Sheet: Table S3C
Table S3C. Plasmids used for cloning and overexpression of had genes.
Lab stock #	Strain	Species	Genotype	Function	Reference
FEL014	BL21 (DE3)	E. coli	F– ompT gal dcm lon hsdSB(rB–mB–) λ(DE3 [lacI lacUV5-T7p07 ind1 sam7 nin5]) [malB+]K-12(λS)	Strain used for protein expression	Studier FW, Moffatt BA. 1986. J Mol Biol 189:113-130.
FEL018	—	E. coli	lacI+rrnBT14 ΔlacZWJ16 hsdR514 ΔaraBADAH33 ΔrhaBADLD78 rph-1 Δ(araB–D)567 Δ(rhaD–B)568 ΔlacZ4787(::rrnB-3) hsdR514 rph-1 / pKD46	Strain used for λ Red-mediated homologous recombination	Datsenko KA, Wanner BL. 2000. Proc Natl Acad Sci USA 97:6640-6645.
FEL035	—	E. coli	F– ompT gal dcm lon hsdSB(rB–mB–) λ(DE3 [lacI lacUV5-T7p07 ind1 sam7 nin5]) [malB+]K-12(λS) / pET-28a(+)	Strain harboring pET-28a(+)	This Study
FEL142	—	E. coli	lacI+rrnBT14 ΔlacZWJ16 hsdR514 ΔaraBADAH33 ΔrhaBADLD78 rph-1 Δ(araB–D)567 Δ(rhaD–B)568 ΔlacZ4787(::rrnB-3) hsdR514 rph-1 / pNJ097	Strain harboring pNJ097 following recombination	This Study
FEL143	—	E. coli	lacI+rrnBT14 ΔlacZWJ16 hsdR514 ΔaraBADAH33 ΔrhaBADLD78 rph-1 Δ(araB–D)567 Δ(rhaD–B)568 ΔlacZ4787(::rrnB-3) hsdR514 rph-1 / pNJ098	Strain harboring pNJ098 following recombination	This Study
FEL145	—	E. coli	F– ompT gal dcm lon hsdSB(rB–mB–) λ(DE3 [lacI lacUV5-T7p07 ind1 sam7 nin5]) [malB+]K-12(λS) / pNJ097	Strain harboring pNJ097 for protein expression	This Study
FEL146	—	E. coli	F– ompT gal dcm lon hsdSB(rB–mB–) λ(DE3 [lacI lacUV5-T7p07 ind1 sam7 nin5]) [malB+]K-12(λS) / pNJ098	Strain harboring pNJ098 for protein expression	This Study
FEL148	—	E. coli	lacI+rrnBT14 ΔlacZWJ16 hsdR514 ΔaraBADAH33 ΔrhaBADLD78 rph-1 Δ(araB–D)567 Δ(rhaD–B)568 ΔlacZ4787(::rrnB-3) hsdR514 rph-1 / pNJ100	Strain harboring pNJ100 following recombination	This Study
FEL149	—	E. coli	lacI+rrnBT14 ΔlacZWJ16 hsdR514 ΔaraBADAH33 ΔrhaBADLD78 rph-1 Δ(araB–D)567 Δ(rhaD–B)568 ΔlacZ4787(::rrnB-3) hsdR514 rph-1 / pNJ101	Strain harboring pNJ101 following recombination	This Study
FEL152	—	E. coli	F– ompT gal dcm lon hsdSB(rB–mB–) λ(DE3 [lacI lacUV5-T7p07 ind1 sam7 nin5]) [malB+]K-12(λS) / pNJ100	Strain harboring pNJ100 for protein expression	This Study
FEL153	—	E. coli	F– ompT gal dcm lon hsdSB(rB–mB–) λ(DE3 [lacI lacUV5-T7p07 ind1 sam7 nin5]) [malB+]K-12(λS) / pNJ101	Strain harboring pNJ101 for protein expression	This Study
